# Supplementary material for: PARP7-mediated ADP-ribosylation of FRA1 promotes cancer cell growth by repressing IRF1- and IRF3-dependent apoptosis
Source: Proc Natl Acad Sci U S A. 2023 Nov 27;120(49):e2309047120. doi: 10.1073/pnas.2309047120 (PMC10710093; doi:10.1073/pnas.2309047120)
Supplement: Supplementary file 2 — Dataset S01 (XLSX) [file pnas.2309047120.sd01.xlsx]

## Sheet: DMSO vs RBN-2397
Dataset S1, related to Fig. 1C-E
UniProtID	GeneName	Sequence	Modifications	Log2(FC)	-LOG10(p)
Q5TGY3	AHDC1	TEAACLSAPHLASPPATPK	[5] ADP-Ribosyl (+541.06)	3.71176	7.72027
Q9NVR0	KLHL11	AENIQSGTCQHPTSHVSLLPR	[9] ADP-Ribosyl (+541.06)	-2.6484	7.38754
Q7Z5J4	RAI1	DSSKPPFSLENHSACLDSVAK	[15] ADP-Ribosyl (+541.06)	3.17141	7.23655
Q7Z5J4	RAI1	SCTAPTAQPHDRPLTASSSLAPGQR	[2] ADP-Ribosyl (+541.06)	2.15533	7.04621
Q92585	MAML1	AGLHCTQAYPVR	[5] ADP-Ribosyl (+541.06)	4.15232	5.87026
P15407	FOSL1	RRPCEQISPEEEER	[4] ADP-Ribosyl (+541.06)	2.11962	5.81088
Q9BX95	SGPP1	NQCPAKPDGGGAPNGVR	[3] ADP-Ribosyl (+541.06)	-2.85231	5.80477
Q8NF64	ZMIZ2	SPFLPDLKPNLNSLHSSPSGSGPCDELR	[24] ADP-Ribosyl (+541.06)	3.23167	5.7534
Q6GPH4	XAF1	ANECQERPVECK	[4] ADP-Ribosyl (+541.06)	-2.58412	5.64824
Q01196	RUNX1	ILPPCTNASTGSALLNPSLPNQSDVVEAEGSHSNSPTNMAPSAR	[5] ADP-Ribosyl (+541.06)|[39] Oxidation (+15.99)	5.17399	5.62772
Q7Z5J4	RAI1	YQHYGQQGQGYCQPDAAVR	[12] ADP-Ribosyl (+541.06)	2.83007	5.57647
Q96GX5	MASTL	SCLETVASNPGMPVK	[2] ADP-Ribosyl (+541.06)|[12] Oxidation (+15.99)	3.41143	5.55487
Q96RU2	USP28	CLSSEHAVIVK	[1] ADP-Ribosyl (+541.06)	1.25179	5.41605
Q15233	NONO	FACHSASLTVR	[3] ADP-Ribosyl (+541.06)	1.152	5.3807
Q8IXQ6	PARP9	CPVPPTQELLDQKK	[1] ADP-Ribosyl (+541.06)	0.486755	5.32578
Q460N5	PARP14	FNQTCSHFR	[5] ADP-Ribosyl (+541.06)	-2.34509	5.27983
Q9HD20	ATP13A1	AAAAAVGNAVPCGARPCGVRPDGQPKPGPQPR	[N-term] Acetyl (+42.01)|[12] ADP-Ribosyl (+541.06)	-1.95016	5.17528
Q9NUQ6	SPATS2L	TPCSSLLPLLNAHAATSGK	[3] ADP-Ribosyl (+541.06)	-0.781127	5.04602
Q5TGY3	AHDC1	LAACEPLKHGLQGASLGHAAAAQAHLSCR	[4] ADP-Ribosyl (+541.06)	4.1498	5.00384
Q27J81	INF2	GSSPQNTTTPKPSVEGQQPAAAAACEPVDHAQSESILK	[25] ADP-Ribosyl (+541.06)	-1.4562	4.9833
O15037	KHNYN	ALGKEEIALGGGGFCVHREPPGAHGSCHR	[15] ADP-Ribosyl (+541.06)	-2.16036	4.93573
Q15652	JMJD1C	SQTGKDCHLHR	[7] ADP-Ribosyl (+541.06)	2.33148	4.89269
O75376	NCOR1	MLSSTPPTPIACAPSAVNQAAPHQQNR	[1] Oxidation (+15.99)|[12] ADP-Ribosyl (+541.06)	1.85434	4.8876
Q27J81	INF2	CPASEPGLDATTASESR	[1] ADP-Ribosyl (+541.06)	-1.30285	4.73694
Q7Z2W4	ZC3HAV1	SCTPSPDQISHR	[2] ADP-Ribosyl (+541.06)	-1.23173	4.70723
P42345	MTOR	HCADHFLNSEHK	[2] ADP-Ribosyl (+541.06)	1.45811	4.47866
P17676	CEBPB	GALHPGCFAPLHPPPPPPPPPAELK	[7] ADP-Ribosyl (+541.06)	2.79651	4.44222
Q6IQ49	SDE2	HCFTSPDYQQQCHEMAER	[2] ADP-Ribosyl (+541.06)|[15] Oxidation (+15.99)	1.76176	4.39986
O15037	KHNYN	SSALLGAQCQGVR	[9] ADP-Ribosyl (+541.06)	-1.39768	4.3676
Q6KC79	NIPBL	TPITPQDINRPLNAAQCLSQQEQTAFLPANQVPVLQQNTSVAAK	[17] ADP-Ribosyl (+541.06)	1.80258	4.34966
P78347	GTF2I	RPELLTHSTTEVTQPR	[1] ADP-Ribosyl (+541.06)	0.791418	4.34241
Q86UU0	BCL9L	GLNMSMCHPGQMSLLGR	[4] Oxidation (+15.99)|[6] Oxidation (+15.99)|[7] ADP-Ribosyl (+541.06)|[12] Oxidation (+15.99)	3.67996	4.32539
Q5TGY3	AHDC1	CWTPSEPESVHQAPDTQSISHFLHR	[1] ADP-Ribosyl (+541.06)	3.48746	4.29221
Q9UPN9	TRIM33	GNMNCGAFQAHQMR	[3] Oxidation (+15.99)|[5] ADP-Ribosyl (+541.06)|[13] Oxidation (+15.99)	2.10697	4.27962
Q9Y6K0	CEPT1	CGDSHPESPVGFGHMSTTGCVLNK	[1] ADP-Ribosyl (+541.06)|[15] Oxidation (+15.99)	-2.8411	4.24706
Q56VL3	OCIAD2	HCLLTCEECK	[2] ADP-Ribosyl (+541.06)	1.28669	4.2289
O75821	EIF3G	PTGDFDSKPSWADQVEEEGEDDKCVTSELLK	[24] ADP-Ribosyl (+541.06)	1.42165	4.1815
Q96GX5	MASTL	CLTSNLLQSR	[1] ADP-Ribosyl (+541.06)	3.2109	4.17482
Q5TGY3	AHDC1	HGLQGASLGHAAAAQAHLSCR	[20] ADP-Ribosyl (+541.06)	2.76101	4.13421
Q6NTF9	RHBDD2	KLNPVPGSYPTQSCHPHLSPSHPVSQTQHASGQK	[14] ADP-Ribosyl (+541.06)	-2.53382	4.11534
Q5JSZ5	PRRC2B	KPECGSWDVSHQPETADTAHGVER	[4] ADP-Ribosyl (+541.06)	1.51096	4.09772
O14497	ARID1A	GYQGYPGGDYSGGPQDGGAGKGPADMASQCWGAAAAAAAAAAASGGAQQR	[26] Oxidation (+15.99)|[30] ADP-Ribosyl (+541.06)	1.52879	4.08265
Q00839	HNRNPU	DCEVVMMIGLPGAGK	[2] ADP-Ribosyl (+541.06)|[6] Oxidation (+15.99)|[7] Oxidation (+15.99)	4.31434	4.075
Q8WUM4	PDCD6IP	HCIMQANAEYHQSILAK	[2] ADP-Ribosyl (+541.06)|[4] Oxidation (+15.99)	1.7746	4.04177
Q9Y508	RNF114	DCGGAAQLAGPAAEADPLGR	[2] ADP-Ribosyl (+541.06)	-1.07182	4.03275
Q13495	MAMLD1	QPPSCQALGSESFLPGSSFAHELAR	[5] ADP-Ribosyl (+541.06)	4.79757	3.99127
Q8N823	ZNF611	HCSSLIYHR	[2] ADP-Ribosyl (+541.06)	2.04834	3.96474
Q9UKG1	APPL1	QIALHAELDRR	[5] ADPr_HCD_347_583 (CDEHKRSTY) (+541.06)	-0.911015	3.94922
P05556	ITGB1	HCECSTDEVNSEDMDAYCR	[2] ADP-Ribosyl (+541.06)|[14] Oxidation (+15.99)	0.766277	3.93063
O15355	PPM1G	CSGDGVGAPR	[1] ADP-Ribosyl (+541.06)	1.33015	3.89301
Q6PJG2	ELMSAN1	GGGGGVSDSSWQQQPGQPPPHSTWNCHSLSLYSATK	[26] ADP-Ribosyl (+541.06)	3.14402	3.81756
Q9Y5L0	TNPO3	HCQLEPDHEGVPEETDDFGEFR	[2] ADP-Ribosyl (+541.06)	1.88416	3.79059
Q9H000	MKRN2	KTQPSMVSNPGSCSDPQPSPEMKPHSYLDAIR	[6] Oxidation (+15.99)|[13] ADP-Ribosyl (+541.06)|[22] Oxidation (+15.99)	1.46213	3.77769
Q6ZRI6	C15orf39	ACQPLPASQPCSEPVRPAQEAEEK	[2] ADP-Ribosyl (+541.06)	5.01528	3.75314
O15037	KHNYN	DCPDNPHIWLQLEGPKENASR	[2] ADP-Ribosyl (+541.06)	-2.34867	3.72592
Q9BSJ8	ESYT1	GSSVDAPPRPCHTTPDSQFGTEHVLR	[11] ADP-Ribosyl (+541.06)	-0.736335	3.70775
Q92796	DLG3	HCILDVSGNAIKR	[2] ADP-Ribosyl (+541.06)	1.93878	3.65767
Q9NRZ9	HELLS	VISDKDLELLLDRSDLIDQMNASGPIKEK	[15] ADP-Ribosyl (+541.06)|[20] Oxidation (+15.99)	1.27048	3.64164
Q92585	MAML1	HLTRPPPQYQDPTQGSFPQQVGQFTGSSAAVPGMNTLGPSNSSCPR	[34] Oxidation (+15.99)|[44] ADP-Ribosyl (+541.06)	11.1128	3.63479
Q9NRR5	UBQLN4	HMIMANPQMQQLMER	[1] ADPr_HCD_347_583 (CDEHKRSTY) (+541.06)|[2] Oxidation (+15.99)|[4] Oxidation (+15.99)|[9] Oxidation (+15.99)|[13] Oxidation (+15.99)	1.85683	3.61284
Q6ZRI6	C15orf39	NPLCYGLSTCLGEGAVK	[10] ADP-Ribosyl (+541.06)	5.48285	3.59018
Q9H469	FBXL15	HCHHVAESSLSR	[2] ADP-Ribosyl (+541.06)	2.31285	3.57817
Q8NDV7	TNRC6A	LGSLDCSHSFSSR	[6] ADP-Ribosyl (+541.06)	1.25116	3.57575
P62316	SNRPD2	HCNMVLENVK	[2] ADP-Ribosyl (+541.06)|[4] Oxidation (+15.99)	1.70042	3.56844
Q6ISB3	GRHL2	RNCLGTSEAQSNLSGGENR	[3] ADP-Ribosyl (+541.06)	3.82852	3.52269
Q13263	TRIM28	DCQLNAHKDHQYQFLEDAVR	[2] ADP-Ribosyl (+541.06)	1.3072	3.521
P61247	RPS3A	NCLTNFHGMDLTR	[2] ADP-Ribosyl (+541.06)|[9] Oxidation (+15.99)	2.39583	3.49302
P32320	CDA	RPACTLKPECVQQLLVCSQEAK	[10] ADP-Ribosyl (+541.06)	-0.802698	3.45722
Q16831	UPP1	CVGAELGLDCPGRDYPNICAGTDR	[10] ADP-Ribosyl (+541.06)	-0.729988	3.44003
P09914	IFIT1	SAIFHFESAVEK	[12] ADP-Ribosyl (+541.06)	-0.73656	3.42678
O95197	RTN3	AEPSAATQSHSISSSSFGAEPSAPGGGGSPGACPALGTK	[N-term] Acetyl (+42.01)|[33] ADP-Ribosyl (+541.06)	-1.35609	3.42629
Q13501	SQSTM1	SSSQPSSCCSDPSKPGGNVEGATQSLAEQMR	[9] ADP-Ribosyl (+541.06)|[30] Oxidation (+15.99)	-0.824894	3.41488
P04843	RPN1	VACITEQVLTLVNKR	[3] ADP-Ribosyl (+541.06)	-2.74605	3.36033
P49327	FASN	LFDHPESPTPNPTEPLFLAQAEVYK	[14] ADP-Ribosyl (+541.06)	-0.711381	3.34347
O00244	ATOX1	PKHEFSVDMTCGGCAEAVSR	[9] Oxidation (+15.99)|[11] ADP-Ribosyl (+541.06)	-0.800007	3.33244
Q7KZF4	SND1	NDIASHPPVEGSYAPR	[2] ADP-Ribosyl (+541.06)	0.606549	3.32956
Q9H4L4	SENP3	LKSGGGFGPDPGSGTTVPAR	[2] ADP-Ribosyl (+541.06)	0.54772	3.31562
Q15365	PCBP1	VMTIPYQPMPASSPVICAGGQDR	[2] Oxidation (+15.99)|[9] Oxidation (+15.99)|[17] ADP-Ribosyl (+541.06)	1.45329	3.31198
Q9NZB2	FAM120A	HCPSAVVPVELQK	[2] ADP-Ribosyl (+541.06)	1.55075	3.30319
Q8TDB6	DTX3L	NTRPQISSLTQSQAETPSGDMHQHEGHIPNAVDSCLQK	[21] Oxidation (+15.99)|[35] ADP-Ribosyl (+541.06)	-0.888707	3.28886
Q9BV44	THUMPD3	HCFTSNEAAR	[2] ADP-Ribosyl (+541.06)	1.50513	3.2744
Q9H3P7	ACBD3	DCHEEVYAGSHQYPGR	[2] ADP-Ribosyl (+541.06)	1.82457	3.26582
O00571	DDX3X	GADSLEDFLYHEGYACTSIHGDR	[7] ADP-Ribosyl (+541.06)	2.02899	3.26389
Q7Z434	MAVS	TSDRPPDPLEPPSLPAERPGPPTPAAAHSIPYNSCR	[35] ADP-Ribosyl (+541.06)	-0.480132	3.26341
Q96HE7	ERO1A	DCAVKPCQSDEVPDGIK	[2] ADP-Ribosyl (+541.06)	1.36832	3.23821
P51808	DYNLT3	HCDEVGFNAEEAHNIVK	[2] ADP-Ribosyl (+541.06)	1.44053	3.17669
P01130	LDLR	TTEDEVHICHNQDGYSYPSR	[9] ADP-Ribosyl (+541.06)	-1.05214	3.17161
O00571	DDX3X	KGADSLEDFLYHEGYACTSIHGDR	[11] ADPr_HCD_347_583 (CDEHKRSTY) (+541.06)	1.4381	3.16311
P52948	NUP98	HCQLLETPESWAK	[2] ADP-Ribosyl (+541.06)	2.23874	3.13016
Q6NXT1	ANKRD54	SKLNILQEGHAQCLEAVR	[13] ADP-Ribosyl (+541.06)	0.696925	3.12723
O60936	NOL3	SYDPPCPGHWTPEAPGSGTTCPGLPR	[6] ADP-Ribosyl (+541.06)	-0.578115	3.10454
P30519	HMOX2	KCPFYAAEQDKGALEGSSCPFR	[2] ADP-Ribosyl (+541.06)	-1.7937	3.09855
P78347	GTF2I	FVIKRPELLTHSTTEVTQPR	[7] ADP-Ribosyl (+541.06)	0.97534	3.07164
P62328	TMSB4X	KTETQEKNPLPSK	[1] ADP-Ribosyl (+541.06)	0.964061	3.02052
Q9H0E9	BRD8	HCASQYSELLETTETPKR	[2] ADP-Ribosyl (+541.06)	2.39011	3.01324
Q86UK7	ZNF598	SAPKEPPGLPRPLGSFPCPTPQEDFPALGGPCPPR	[18] ADP-Ribosyl (+541.06)	1.07432	3.01086
Q96TA1	FAM129B	HCNNGIPEDSKVEGPAFTDAIR	[2] ADP-Ribosyl (+541.06)	1.93027	3.0034
Q9UQ35	SRRM2	CRSPGMLEPLGSSR	[1] ADP-Ribosyl (+541.06)|[6] Oxidation (+15.99)	1.05918	2.9968
Q7Z2W4	ZC3HAV1	KNSNVDSSYLESLYQSCPR	[17] ADP-Ribosyl (+541.06)	-1.75912	2.98177
P83436	COG7	HCGDFEQQLANR	[2] ADP-Ribosyl (+541.06)	1.54526	2.98146
Q14160	SCRIB	HCSLQAVPEEIYR	[2] ADP-Ribosyl (+541.06)	3.10469	2.97564
Q8TDB6	DTX3L	KNTRPQISSLTQSQAETPSGDMHQHEGHIPNAVDSCLQK	[22] Oxidation (+15.99)|[36] ADP-Ribosyl (+541.06)	-0.996553	2.92881
P11142	HSPA8	VQVEYKGETK	[9] ADP-Ribosyl (+541.06)	0.617277	2.92794
P08651	NFIC	MPSHCLSAQMLAPPPPGLPR	[1] Oxidation (+15.99)|[5] ADP-Ribosyl (+541.06)|[10] Oxidation (+15.99)	3.13581	2.88574
Q99575	POP1	KTHQPSDEVGTSIEHPR	[3] ADPr_HCD_347_583 (CDEHKRSTY) (+541.06)	0.489336	2.87303
Q53ET0	CRTC2	SLQQPGLPSQSCSVQSSGGQPPGR	[12] ADP-Ribosyl (+541.06)	0.883251	2.83207
Q15061	WDR43	RKSGGNEVSIEER	[3] ADP-Ribosyl (+541.06)	0.545313	2.82349
Q9Y6Y8	SEC23IP	CPGPLAVANGVVK	[1] ADP-Ribosyl (+541.06)	-1.18638	2.81422
Q92879	CELF1	VLPGMHHPIQMKPADSEKNNAVEDR	[5] Oxidation (+15.99)|[11] Oxidation (+15.99)|[12] ADP-Ribosyl (+541.06)	2.28268	2.80953
Q9UJ68	MSRA	VLSEHGFGPITTDIR	[4] ADP-Ribosyl (+541.06)	0.918707	2.80817
Q14435	GALNT3	HCFNAFASDR	[2] ADP-Ribosyl (+541.06)	1.579	2.8068
Q7Z6Z7	HUWE1	SCGSSSHENRPLDLLHK	[2] ADP-Ribosyl (+541.06)	-0.860602	2.78649
Q460N5	PARP14	GHSLSVQR	[2] ADPr_HCD_347_583 (CDEHKRSTY) (+541.06)	-0.800753	2.77839
Q86UK7	ZNF598	GTPPPPPPGLVPPISKPPPGFSGLLPSPHPACVPSPATTTTTK	[32] ADP-Ribosyl (+541.06)	0.949556	2.7563
Q8TD19	NEK9	HCDSINSDFGSESGGCGDSSPGPSASQGPR	[2] ADP-Ribosyl (+541.06)	1.1266	2.69019
Q86U42	PABPN1	AAAAAAAAAAGAAGGRGSGPGR	[N-term] Acetyl (+42.01)|[22] ADP-Ribosyl (+541.06)	-0.569668	2.64827
P31943	HNRNPH1	DLNYCFSGMSDHR	[5] ADP-Ribosyl (+541.06)|[9] Oxidation (+15.99)	1.57231	2.64098
P19838	NFKB1	HCEDGICTVTAGPK	[2] ADP-Ribosyl (+541.06)	1.70502	2.63897
Q96SU4	OSBPL9	HCIVLLQIAK	[2] ADP-Ribosyl (+541.06)	1.64384	2.63736
P98170	XIAP	TCVPADINKEEEFVEEFNR	[2] ADP-Ribosyl (+541.06)	2.38996	2.63547
O14497	ARID1A	GPADMASQCWGAAAAAAAAAAASGGAQQR	[5] Oxidation (+15.99)|[9] ADP-Ribosyl (+541.06)	1.69715	2.63186
P0DPB6	POLR1D	HCVTFVLHEEDHTLGNSLR	[2] ADP-Ribosyl (+541.06)	1.53808	2.63072
Q15365	PCBP1	INISEGNCPER	[8] ADP-Ribosyl (+541.06)	0.620641	2.59289
Q14061	COX17	KPLKPCCACPETK	[6] ADP-Ribosyl (+541.06)	-0.430803	2.58209
Q9H0L4	CSTF2T	SQSVSVSGPGPGPGPGLCPGPNVLLNQQNPPAPQPQHLAR	[18] ADP-Ribosyl (+541.06)	1.87064	2.57818
Q15365	PCBP1	CSDAAGYPHATHDLEGPPLDAYSIQGQHTISPLDLAK	[1] ADP-Ribosyl (+541.06)	1.15807	2.56885
Q9Y4E8	USP15	HCKVEVYLTELK	[2] ADP-Ribosyl (+541.06)	1.66076	2.55903
Q9Y508	RNF114	AAQQRDCGGAAQLAGPAAEADPLGR	[N-term] Acetyl (+42.01)|[7] ADP-Ribosyl (+541.06)	-2.88846	2.55901
P11388	TOP2A	SKGESDDFHMDFDSAVAPR	[7] ADP-Ribosyl (+541.06)|[10] Oxidation (+15.99)	0.573771	2.54967
Q460N5	PARP14	AILECAGQNVERECSQQAQQR	[14] ADP-Ribosyl (+541.06)	-1.06298	2.5358
Q6PCB5	RSBN1L	KLLVPPTLLHAQPHHLLLPAAAAAASANAK	[1] ADP-Ribosyl (+541.06)	0.283028	2.53251
Q6KC79	NIPBL	GSRPPLILQSQSLPCSSPR	[15] ADP-Ribosyl (+541.06)	1.21197	2.51062
Q460N5	PARP14	ADCISEFIEWQYNDNNTSHCFNK	[3] ADP-Ribosyl (+541.06)	-0.923624	2.50893
Q96EK5	KIF1BP	HCLSAANVIFGQTGK	[2] ADP-Ribosyl (+541.06)	1.81828	2.47256
P53384	NUBP1	IQEFCNLHQSKEENLISS	[8] ADPr_HCD_347_583 (CDEHKRSTY) (+541.06)	0.533642	2.46643
Q8IZ07	ANKRD13A	AIQESLLTSTEGLCPSALSETSR	[14] ADP-Ribosyl (+541.06)	-0.878503	2.46424
P12270	TPR	RPPHPLPPR	[1] ADP-Ribosyl (+541.06)	0.185305	2.43137
O15037	KHNYN	ESLDTGSMGPGDCR	[8] Oxidation (+15.99)|[13] ADP-Ribosyl (+541.06)	-1.45236	2.41534
Q9H814	PHAX	AFQNTATACAPVSHYR	[9] ADP-Ribosyl (+541.06)	0.532178	2.38899
Q14247	CTTN	HCSQVDSVR	[2] ADP-Ribosyl (+541.06)	1.51722	2.38147
Q15477	SKIV2L	GDTVSASPCSAPLAR	[9] ADP-Ribosyl (+541.06)	0.82797	2.35197
Q9NRA8	EIF4ENIF1	SSCSTPLSQANR	[3] ADP-Ribosyl (+541.06)	0.730147	2.32048
Q8ND56	LSM14A	DLTVCEPPKPQCSLPQDPAIVQSSLGSSTSSFQSMGSYGPFGR	[12] ADP-Ribosyl (+541.06)|[35] Oxidation (+15.99)	0.941205	2.29347
Q8WU58	FAM222B	VSTHSVPTPMPSCVVNPMEHTHAATAALPAAGPVNLPTGISR	[10] Oxidation (+15.99)|[13] ADP-Ribosyl (+541.06)|[18] Oxidation (+15.99)	5.38047	2.27909
P35251	RFC1	SKYEIAVETEMKK	[2] ADP-Ribosyl (+541.06)|[11] Oxidation (+15.99)	0.911012	2.23526
Q8WWK9	CKAP2	HCIPLKPSNELTNSTVVIDTHKPK	[2] ADP-Ribosyl (+541.06)	1.32982	2.23262
Q8ND56	LSM14A	GSDIKDLTVCEPPKPQCSLPQDPAIVQSSLGSSTSSFQSMGSYGPFGR	[17] ADP-Ribosyl (+541.06)|[40] Oxidation (+15.99)	1.333	2.20581
Q9NZB2	FAM120A	APSHSESALNNDSKTCNTNPHLNALSTDSACR	[16] ADP-Ribosyl (+541.06)	-0.701329	2.17837
Q9NUQ6	SPATS2L	SQGSGNEAEPLGK	[1] ADP-Ribosyl (+541.06)	0.736276	2.17603
P52597	HNRNPF	DLSYCLSGMYDHR	[5] ADP-Ribosyl (+541.06)|[9] Oxidation (+15.99)	1.96459	2.16131
Q92796	DLG3	HCILDVSGNAIK	[2] ADP-Ribosyl (+541.06)	2.31574	2.14426
P04406	GAPDH	VIISAPSADAPMFVMGVNHEKYDNSLK	[4] ADP-Ribosyl (+541.06)|[12] Oxidation (+15.99)|[15] Oxidation (+15.99)	0.570536	2.08684
Q9UK76	JPT1	SSGGREDLESSGLQR	[5] ADP-Ribosyl (+541.06)	0.45088	2.08442
Q14978	NOLC1	SLGTQPPK	[1] ADP-Ribosyl (+541.06)	0.293053	2.0826
Q9BYK8	HELZ2	HCSFVPETFER	[2] ADP-Ribosyl (+541.06)	1.54354	2.07705
P06748	NPM1	LLSISGKR	[3] ADP-Ribosyl (+541.06)	0.36123	2.06636
Q7Z6K5	ARPIN	HSILDTHGR	[1] ADPr_HCD_347_583 (CDEHKRSTY) (+541.06)	-0.423985	2.06201
Q13501	SQSTM1	LAFPSPFGHLSEGFSHSR	[5] ADP-Ribosyl (+541.06)	0.542485	2.06059
Q8NFC6	BOD1L1	DCLADVDTKPAYQNLR	[2] ADP-Ribosyl (+541.06)	2.14627	2.05061
Q9UIG0	BAZ1B	RYQDIIHSIHLAR	[10] ADPr_HCD_347_583 (CDEHKRSTY) (+541.06)	0.888978	2.03491
Q14376	GALE	YFNPTGAHASGCIGEDPQGIPNNLMPYVSQVAIGR	[16] ADP-Ribosyl (+541.06)	0.285528	2.03352
O75113	N4BP1	HEVWGSNQNYICNTDPETDGLSPSVASPSPK	[12] ADP-Ribosyl (+541.06)	-1.06688	2.03337
Q15366	PCBP2	LHQLAMQQSHFPMTHGNTGFSGIESSSPEVK	[6] Oxidation (+15.99)|[13] Oxidation (+15.99)|[15] ADPr_HCD_347_583 (CDEHKRSTY) (+541.06)	1.55632	2.02275
Q96QR8	PURB	GGGGGPCGFQPASR	[7] ADP-Ribosyl (+541.06)	-0.50835	2.01144
Q9H334	FOXP1	EVTSAHTAEETTGNNHSSLDLTTTCVSSSAPSK	[25] ADP-Ribosyl (+541.06)	1.70236	2.00628
Q9NZT2	OGFR	TGTQEVGGQDPGEAVQPCRQPLGAR	[18] ADP-Ribosyl (+541.06)	-0.364989	1.99523
Q9NZB2	FAM120A	TCNTNPHLNALSTDSACR	[17] ADP-Ribosyl (+541.06)	-0.472511	1.99344
O00170	AIP	HCCGVAQMR	[2] ADP-Ribosyl (+541.06)	1.00503	1.96301
P17096	HMGA1	KQPPVSPGTALVGSQKEPSEVPTPK	[14] ADP-Ribosyl (+541.06)	-0.391357	1.95179
Q9BX59	TAPBPL	WETTSCADTQSSHLHEDR	[6] ADP-Ribosyl (+541.06)	-6.34585	1.92887
Q86W56	PARG	LYPFIYHAVESCAETADHSGQR	[7] ADPr_HCD_347_583 (CDEHKRSTY) (+541.06)	0.585929	1.9201
Q8NC51	SERBP1	SSFSHYSGLK	[2] ADP-Ribosyl (+541.06)	0.258888	1.91324
Q96EB6	SIRT1	GCPGAAAAALWR	[2] ADP-Ribosyl (+541.06)	-0.298328	1.913
Q15365	PCBP1	QQSHFAMMHGGTGFAGIDSSSPEVK	[4] ADPr_HCD_347_583 (CDEHKRSTY) (+541.06)|[7] Oxidation (+15.99)|[8] Oxidation (+15.99)	1.15805	1.8873
Q12788	TBL3	HCHEAQAVLGVLLRR	[2] ADP-Ribosyl (+541.06)	2.00089	1.88519
O60716	CTNND1	LNGPQDHSHLLYSTIPR	[6] ADP-Ribosyl (+541.06)	0.771993	1.86546
P04637	TP53	CSDSDGLAPPQHLIR	[1] ADP-Ribosyl (+541.06)	2.51301	1.86336
P07602	PSAP	HCLQTVWNKPTVK	[2] ADP-Ribosyl (+541.06)	1.62878	1.85827
P36578	RPL4	SNYNLPMHK	[1] ADP-Ribosyl (+541.06)|[7] Oxidation (+15.99)	0.696675	1.85092
Q9UHC7	MKRN1	TAPSCTEAPLQGSVTKEESEKEQTAVETK	[5] ADP-Ribosyl (+541.06)	0.403858	1.84906
Q6P2E9	EDC4	DHMGSVMAQVR	[2] ADPr_HCD_347_583 (CDEHKRSTY) (+541.06)|[3] Oxidation (+15.99)|[7] Oxidation (+15.99)	0.670507	1.78577
Q6P2E9	EDC4	AEVQHQLHVAVGSLQESILAQVQR	[5] ADPr_HCD_347_583 (CDEHKRSTY) (+541.06)	1.25867	1.76439
P36578	RPL4	SGQGAFGNMCR	[1] ADP-Ribosyl (+541.06)|[9] Oxidation (+15.99)	0.721952	1.75988
Q8N3C0	ASCC3	FLNEHLQEACTPELKPVEK	[10] ADP-Ribosyl (+541.06)	0.349177	1.75095
P11388	TOP2A	RDPALNSGVSQKPDPAK	[17] ADP-Ribosyl (+541.06)	0.343811	1.74286
P46109	CRKL	IHYLDTTTLIEPAPR	[3] ADPr_HCD_347_583 (CDEHKRSTY) (+541.06)	0.402145	1.73983
P08670	VIM	KLLEGEESR	[1] ADP-Ribosyl (+541.06)	0.825839	1.72172
Q6PCD5	RFWD3	HCLVTYRPDKNHTTIR	[2] ADP-Ribosyl (+541.06)	1.32158	1.72022
Q08J23	NSUN2	ILCDVPCSGDGTMR	[7] ADP-Ribosyl (+541.06)	-1.52927	1.71511
Q9H2U1	DHX36	ELVNLIDNHQVTVISGETGCGK	[1] ADP-Ribosyl (+541.06)	1.34439	1.71447
Q9UGI8	TES	CGQEEHDVLLSNEEDRK	[1] ADP-Ribosyl (+541.06)	0.304931	1.71351
P16403	HIST1H1C	SGVSLAALKK	[1] ADP-Ribosyl (+541.06)	0.279888	1.70714
Q9BPY3	FAM118B	CLHEDKNLVHVAHDLIQK	[6] ADP-Ribosyl (+541.06)	0.535612	1.70089
P11142	HSPA8	LDKSQIHDIVLVGGSTR	[4] ADP-Ribosyl (+541.06)	0.284332	1.68457
Q6Y7W6	GIGYF2	LPSSSTWGQQSNTTACQSQATLSLAEIQK	[16] ADP-Ribosyl (+541.06)	1.73744	1.67035
Q8TDB6	DTX3L	DSCISPSEPETK	[3] ADP-Ribosyl (+541.06)	-0.445179	1.655
Q9H6W3	RIOX1	REPYGHLGPAELLEASPAAR	[6] ADPr_HCD_347_583 (CDEHKRSTY) (+541.06)	0.238936	1.65295
Q13613	MTMR1	QPSVETLDSPTGSHVEWCK	[6] ADP-Ribosyl (+541.06)	0.280413	1.65251
P49773	HINT1	MVVNEGSDGGQSVYHVHLHVLGGR	[1] Oxidation (+15.99)|[12] ADP-Ribosyl (+541.06)	0.335787	1.63839
P47756	CAPZB	QMEKDETVSDCSPHIANIGR	[2] Oxidation (+15.99)|[11] ADP-Ribosyl (+541.06)	-0.351293	1.63363
Q9UIG0	BAZ1B	SKTDNSSLSSPLNPK	[2] ADP-Ribosyl (+541.06)	-0.299019	1.63284
Q8IY17	PNPLA6	CVSMPGDISGLQGGPR	[1] ADP-Ribosyl (+541.06)|[4] Oxidation (+15.99)	-0.579804	1.62681
Q13185	CBX3	KSLSDSESDDSKSK	[13] ADP-Ribosyl (+541.06)	0.554578	1.61686
P14618	PKM	KASDVHEVR	[1] ADP-Ribosyl (+541.06)	0.674544	1.61172
P60174	TPI1	DCGATWVVLGHSER	[2] ADP-Ribosyl (+541.06)	1.69509	1.58983
P07900	HSP90AA1	LGIHEDSQNR	[4] ADPr_HCD_347_583 (CDEHKRSTY) (+541.06)	0.359012	1.55247
O75533	SF3B1	KPGYHAPVALLNDIPQSTEQYDPFAEHRPPK	[13] ADP-Ribosyl (+541.06)	0.291626	1.55058
P22061	PCMT1	SGGASHSELIHNLR	[5] ADP-Ribosyl (+541.06)	0.299085	1.54948
Q6Y7W6	GIGYF2	LPSSSTWGQQSNTTACQSQATLSLAEIQKLEEER	[16] ADP-Ribosyl (+541.06)	1.48926	1.53998
O60232	ZNRD2	EHQLASASELPLGSRPAPQPPVPRPEHCEGAAAGLK	[28] ADP-Ribosyl (+541.06)	-0.2098	1.53882
Q01130	SRSF2	SYGRPPPDVEGMTSLK	[N-term] Acetyl (+42.01)|[4] ADP-Ribosyl (+541.06)|[12] Oxidation (+15.99)	-0.229009	1.51536
Q13573	SNW1	GLQTVHINENFAK	[4] ADP-Ribosyl (+541.06)	-0.602822	1.50522
Q8WWQ0	PHIP	NHAHEHFLDLGESKK	[12] ADP-Ribosyl (+541.06)	0.290224	1.48976
P52943	CRIP2	TLTPGGHAEHDGQPYCHKPCYGILFGPK	[7] ADPr_HCD_347_583 (CDEHKRSTY) (+541.06)	-0.245172	1.48334
P21333	FLNA	ATCAPQHGAPGPGPADASK	[3] ADP-Ribosyl (+541.06)	-0.256941	1.4821
P35251	RFC1	KLVSETVK	[1] ADP-Ribosyl (+541.06)	0.26327	1.48031
P52701	MSH6	RRPDHPDFDASTLYVPEDFLNSCTPGMR	[17] ADP-Ribosyl (+541.06)|[27] Oxidation (+15.99)	0.415248	1.46377
Q5TGY3	AHDC1	AYSPTCSPTLGFKEELRPPPTK	[6] ADP-Ribosyl (+541.06)	5.16321	1.44883
Q7Z6K5	ARPIN	HSILDTHGRK	[1] ADPr_HCD_347_583 (CDEHKRSTY) (+541.06)	-0.281697	1.43682
Q7Z3C6	ATG9A	SASYPCAAPRPGAPETTALHGGFQR	[6] ADP-Ribosyl (+541.06)	-0.370912	1.43593
Q15032	R3HDM1	RHPLCCGSGDNTANPER	[5] ADP-Ribosyl (+541.06)	0.239243	1.43081
O75030	MITF	AESECPGMNTHSR	[5] ADP-Ribosyl (+541.06)|[8] Oxidation (+15.99)	4.40792	1.42187
P29590	PML	GCSKPLCCSCALLDSSHSELK	[8] ADP-Ribosyl (+541.06)	1.33268	1.41363
Q8WWM7	ATXN2L	TESVSDKEDKPPLAPSGGTEGPEQPPPPCPSQTGSPPVGLIK	[29] ADP-Ribosyl (+541.06)	-0.614957	1.40951
Q15645	TRIP13	QALPCVAESPTVHVEVHQR	[5] ADP-Ribosyl (+541.06)	0.310528	1.39853
P23528	CFL1	HELQANCYEEVKDR	[7] ADP-Ribosyl (+541.06)	-0.392807	1.39272
P62316	SNRPD2	HCNMVLENVKEMWTEVPK	[2] ADP-Ribosyl (+541.06)|[4] Oxidation (+15.99)|[12] Oxidation (+15.99)	5.1447	1.38871
Q9H0J9	PARP12	YVSPQDVTTMQTCNTKFPGPK	[10] Oxidation (+15.99)|[13] ADP-Ribosyl (+541.06)	-0.209442	1.38621
Q9UGI8	TES	CGQEEHDVLLSNEEDR	[1] ADP-Ribosyl (+541.06)	0.310104	1.36627
Q14376	GALE	YFNPTGAHASGCIGEDPQGIPNNLMPYVSQVAIGRR	[1] ADPr_HCD_347_583 (CDEHKRSTY) (+541.06)	0.308819	1.35262
P49916	LIG3	VLHNAQEVEKEPGQR	[3] ADPr_HCD_347_583 (CDEHKRSTY) (+541.06)	0.260766	1.34985
Q8TDB6	DTX3L	FKQELNHQFTK	[7] ADPr_HCD_347_583 (CDEHKRSTY) (+541.06)	-0.772243	1.3465
P13010	XRCC5	SQLDIIIHSLK	[11] ADP-Ribosyl (+541.06)	-0.335721	1.31446
Q6ZRV2	FAM83H	FPCQAAARPGPDPAPEAEPER	[3] ADP-Ribosyl (+541.06)	-0.22494	1.31248
Q13495	MAMLD1	QGCCHLFAWTSAASSVKPQHQHGNSFTSR	[4] ADP-Ribosyl (+541.06)	4.21296	1.29607
Q9UIS9	MBD1	RHHLGPTLKPTLATR	[14] ADP-Ribosyl (+541.06)	-0.211387	1.2856
Q99879	HIST1H2BM	QVHPDTGISSK	[10] ADP-Ribosyl (+541.06)	0.293782	1.27991
P62805	HIST1H4A	DNIQGITKPAIR	[1] ADP-Ribosyl (+541.06)	2.0468	1.27349
P04406	GAPDH	RVIISAPSADAPMFVMGVNHEK	[13] Oxidation (+15.99)|[16] Oxidation (+15.99)|[20] ADPr_HCD_347_583 (CDEHKRSTY) (+541.06)	-0.210229	1.24033
Q68CZ2	TNS3	SCPETLTHAVGMSESPIGPK	[2] ADP-Ribosyl (+541.06)|[12] Oxidation (+15.99)	0.777151	1.23672
Q9C0C2	TNKS1BP1	CGIGQEEMEASSSQDQSK	[1] ADP-Ribosyl (+541.06)|[8] Oxidation (+15.99)	0.382417	1.23161
Q15654	TRIP6	GQHFYAVER	[3] ADPr_HCD_347_583 (CDEHKRSTY) (+541.06)	0.268206	1.2245
P09429	HMGB1	GEHPGLSIGDVAK	[2] ADP-Ribosyl (+541.06)	0.451079	1.224
Q13501	SQSTM1	DHRPPCAQEAPR	[6] ADP-Ribosyl (+541.06)	-0.352321	1.22356
Q00587	CDC42EP1	LTADMISHPLGDFR	[2] ADP-Ribosyl (+541.06)|[5] Oxidation (+15.99)	0.207979	1.21397
P49916	LIG3	VLHNAQEVEKEPGQRR	[3] ADPr_HCD_347_583 (CDEHKRSTY) (+541.06)	0.311704	1.20659
Q96I24	FUBP3	RPLDDGVGNQLGALVHQR	[1] ADP-Ribosyl (+541.06)	0.337434	1.19576
Q8NI35	PATJ	YATDTCELPEREEGEGEETPNFSHWGPPR	[18] ADP-Ribosyl (+541.06)	-0.20437	1.19035
P08670	VIM	RQVQSLTCEVDALKGTNESLER	[8] ADP-Ribosyl (+541.06)	0.708887	1.18961
P35251	RFC1	QLHEDEEFAR	[4] ADP-Ribosyl (+541.06)	0.309673	1.18688
P09874	PARP1	VGHSIRHPDVEVDGFSELR	[4] ADP-Ribosyl (+541.06)	0.429711	1.17052
Q96DI7	SNRNP40	QRHELLLGAGSGPGAGQQQATPGALLQAGPPR	[11] ADP-Ribosyl (+541.06)	-0.4671	1.1687
Q9H4L4	SENP3	SGGGFGPDPGSGTTVPAR	[1] ADP-Ribosyl (+541.06)	0.861898	1.16146
O00567	NOP56	STPKEETVNDPEEAGHR	[4] ADP-Ribosyl (+541.06)	0.209545	1.15806
Q8NC51	SERBP1	KEETQPPVALKKEGIR	[13] ADP-Ribosyl (+541.06)	-0.483755	1.15762
Q7Z5L9	IRF2BP2	DTLLALHQHGHSGPFESK	[2] ADP-Ribosyl (+541.06)	-0.2558	1.15593
P04406	GAPDH	RVIISAPSADAPMFVMGVNHEKYDNSLK	[10] ADP-Ribosyl (+541.06)|[13] Oxidation (+15.99)|[16] Oxidation (+15.99)	0.223793	1.15569
Q14839	CHD4	MMLTHLVVRPGLGSK	[1] Oxidation (+15.99)|[2] Oxidation (+15.99)|[4] ADP-Ribosyl (+541.06)	0.481316	1.15037
Q15596	NCOA2	MGSLDSKDCFGLYGEPSEGTTGQAESSCHPGEQK	[1] Oxidation (+15.99)|[9] ADP-Ribosyl (+541.06)	3.98867	1.15004
P06748	NPM1	SAPGGGSKVPQKK	[1] ADP-Ribosyl (+541.06)	0.488947	1.14403
Q7Z4V5	HDGFL2	SAKKPQSSSTEPARKPGQK	[3] ADP-Ribosyl (+541.06)	-0.577619	1.14346
P62328	TMSB4X	SDKPDMAEIEKFDKSK	[N-term] Acetyl (+42.01)|[3] ADP-Ribosyl (+541.06)	-0.269465	1.13955
P09382	LGALS1	FNAHGDANTIVCNSK	[4] ADPr_HCD_347_583 (CDEHKRSTY) (+541.06)	0.330239	1.12819
Q9BUH6	PAXX	CPGESLINPGFK	[1] ADP-Ribosyl (+541.06)	-0.313535	1.12596
Q9P275	USP36	TSHPVVASTWPVHR	[3] ADPr_HCD_347_583 (CDEHKRSTY) (+541.06)	-0.504829	1.10887
Q8WWQ0	PHIP	NHAHEHFLDLGESK	[2] ADPr_HCD_347_583 (CDEHKRSTY) (+541.06)	0.120597	1.10644
Q8NC26	ZNF114	DCQTGATSANAPNSGSHK	[2] ADP-Ribosyl (+541.06)	1.82557	1.08725
Q8TDB6	DTX3L	NTEPLKQECVSLADSK	[9] ADP-Ribosyl (+541.06)	-0.357536	1.08684
P05114	HMGN1	KVSSAEGAAKEEPK	[1] ADP-Ribosyl (+541.06)	0.471735	1.07939
P35251	RFC1	SSKPSKPEKDKEPR	[2] ADP-Ribosyl (+541.06)	-0.985414	1.07318
Q06210	GFPT1	LSTDHIPILYR	[2] ADP-Ribosyl (+541.06)	0.282109	1.06545
Q14684	RRP1B	HHLQPENPGPGGAAPSLEQNR	[2] ADPr_HCD_347_583 (CDEHKRSTY) (+541.06)	-1.25572	1.05136
P46087	NOP2	VLLDAPCSGTGVISKDPAVK	[7] ADP-Ribosyl (+541.06)	-0.3872	1.04948
P09429	HMGB1	IKGEHPGLSIGDVAKK	[2] ADP-Ribosyl (+541.06)	0.201414	1.04339
P62917	RPL8	TELFIAAEGIHTGQFVYCGKK	[2] ADP-Ribosyl (+541.06)	0.732346	1.03031
Q9C0C2	TNKS1BP1	NMAPGAVCSPGESK	[2] Oxidation (+15.99)|[8] ADP-Ribosyl (+541.06)	0.273014	1.03
Q9P2E9	RRBP1	ELCHTQSSHASLR	[3] ADP-Ribosyl (+541.06)	-0.281205	1.0157
P18669	PGAM1	HYGGLTGLNK	[2] ADPr_HCD_347_583 (CDEHKRSTY) (+541.06)	-0.575768	1.01058
Q13613	MTMR1	AAGGATAGSRQPSVETLDSPTGSHVEWCK	[13] ADP-Ribosyl (+541.06)	0.526971	1.00883
Q8IY67	RAVER1	AIGSSPLGSGEGLLGLSPGPNGHSHLLK	[11] ADP-Ribosyl (+541.06)	0.196104	1.00752
Q9H501	ESF1	FQAMYTSHLFNLDPSDPNFKK	[4] Oxidation (+15.99)|[5] ADPr_HCD_347_583 (CDEHKRSTY) (+541.06)	1.33261	0.989553
Q99879	HIST1H2BM	HAVSEGTK	[1] ADPr_HCD_347_583 (CDEHKRSTY) (+541.06)	-0.650686	0.986342
P06748	NPM1	SIRDTPAK	[1] ADP-Ribosyl (+541.06)	0.426102	0.979781
Q9NZB2	FAM120A	TCNTNPHLNALSTDSACRR	[2] ADP-Ribosyl (+541.06)	1.23791	0.965209
Q15654	TRIP6	VAQPVRGCGPPR	[8] ADP-Ribosyl (+541.06)	0.223417	0.962434
P09874	PARP1	GKSGAALSKK	[3] ADP-Ribosyl (+541.06)	0.322347	0.951411
Q9UHR4	BAIAP2L1	HCGFANHIHYYHLQSAELLNSKLPR	[2] ADP-Ribosyl (+541.06)	3.34212	0.95062
Q68CZ2	TNS3	CPADNPGLVQAQPR	[1] ADP-Ribosyl (+541.06)	0.160077	0.947572
Q86UW9	DTX2	TASVFGTHQAFAPYNKPSLSGAR	[7] ADP-Ribosyl (+541.06)	0.676789	0.944811
P35579	MYH9	LKNKHEAMITDLEER	[2] ADP-Ribosyl (+541.06)|[8] Oxidation (+15.99)	0.243134	0.944258
P35251	RFC1	KPPEKLPVSSKPGK	[1] ADP-Ribosyl (+541.06)	0.203097	0.942319
P09874	PARP1	EEGINKSEK	[7] ADP-Ribosyl (+541.06)	-0.278128	0.931305
P62917	RPL8	RTELFIAAEGIHTGQFVYCGK	[18] ADPr_HCD_347_583 (CDEHKRSTY) (+541.06)	0.527687	0.929432
Q8N954	GPATCH11	SGIGHEASLKR	[1] ADP-Ribosyl (+541.06)	0.201813	0.922349
P09874	PARP1	GGAAVDPDSGLEHSAHVLEK	[6] ADP-Ribosyl (+541.06)	0.399845	0.915182
Q15654	TRIP6	GTPGPPPAHGAALQPHPR	[2] ADP-Ribosyl (+541.06)	0.19625	0.906415
Q9BU76	MMTAG2	GRAPCAGPSREEELAAVR	[5] ADP-Ribosyl (+541.06)	0.20588	0.888563
Q00610	CLTC	IHEGCEEPATHNALAK	[3] ADP-Ribosyl (+541.06)	0.119392	0.885439
Q9UNZ2	NSFL1C	SGQQIVGPPR	[1] ADP-Ribosyl (+541.06)	-0.207973	0.878199
Q15185	PTGES3	HLNEIDLFHCIDPNDSK	[10] ADP-Ribosyl (+541.06)	0.161813	0.876549
Q14978	NOLC1	VAGGAAPSKPASAK	[12] ADP-Ribosyl (+541.06)	0.473131	0.863656
Q9NZB2	FAM120A	APSHSESALNNDSKTCNTNPHLNALSTDSACRR	[16] ADP-Ribosyl (+541.06)	0.820001	0.852764
P06748	NPM1	SKGQESFK	[1] ADP-Ribosyl (+541.06)	0.3048	0.851024
Q08945	SSRP1	KITVPGNFQGHSGAQCITCSYK	[11] ADPr_HCD_347_583 (CDEHKRSTY) (+541.06)	-0.101174	0.850768
P48681	NES	CPAPPRGPPAPAPEVEELAR	[1] ADP-Ribosyl (+541.06)	0.375388	0.839072
P18583	SON	CVSVQTDPTDEIPTKK	[1] ADP-Ribosyl (+541.06)	-0.153213	0.829124
P35568	IRS1	CPSQLQPAPR	[1] ADP-Ribosyl (+541.06)	-0.258843	0.829083
P12268	IMPDH2	GMGSLDAMDKHLSSQNR	[2] Oxidation (+15.99)|[4] ADP-Ribosyl (+541.06)|[8] Oxidation (+15.99)	0.127815	0.811166
O43823	AKAP8	FQPFESYDSRPCLPEHNPYRPSYSYDYEFDLGSDR	[12] ADP-Ribosyl (+541.06)	0.961375	0.810641
O75533	SF3B1	KLSSWDQAETPGHTPSLR	[1] ADP-Ribosyl (+541.06)	0.388734	0.800427
Q68D10	SPTY2D1	SAPPPMNFTDLLR	[1] ADP-Ribosyl (+541.06)|[6] Oxidation (+15.99)	1.36735	0.798315
P09429	HMGB1	IKGEHPGLSIGDVAK	[2] ADP-Ribosyl (+541.06)	0.192167	0.795724
Q9NZT2	OGFR	HNYPDLVERDCNGDTPNLSFYR	[11] ADP-Ribosyl (+541.06)	0.202414	0.788043
P09874	PARP1	GQVKEEGINKSEKR	[4] ADP-Ribosyl (+541.06)	0.409751	0.787411
Q9NQU5	PAK6	TWHAQISTSNLYLPQDPTVAK	[16] ADP-Ribosyl (+541.06)	0.259521	0.781172
Q96B70	LENG9	RGSTRPLCTGHQEPGVEEPGELEAAQER	[8] ADP-Ribosyl (+541.06)	0.732186	0.779793
Q9BRA2	TXNDC17	SWCPDCVQAEPVVR	[3] ADP-Ribosyl (+541.06)	-0.261874	0.773104
Q9BPY3	FAM118B	KLSVLHIHGVYTNPSGIVLHPAGYQNVLR	[12] ADP-Ribosyl (+541.06)	-0.274027	0.772039
Q9BPY3	FAM118B	NLVHVAHDLIQK	[12] ADP-Ribosyl (+541.06)	0.170144	0.768243
O15037	KHNYN	EPPGAHGSCHR	[9] ADP-Ribosyl (+541.06)	-1.97231	0.75577
Q15061	WDR43	SGGNEVSIEER	[1] ADP-Ribosyl (+541.06)	0.174429	0.754754
P35579	MYH9	NKHEAMITDLEER	[2] ADP-Ribosyl (+541.06)|[6] Oxidation (+15.99)	0.344888	0.753085
P49916	LIG3	KAPSKPSASTK	[1] ADP-Ribosyl (+541.06)	-0.527499	0.749234
P84243	H3F3A	SAPSTGGVKKPHR	[1] ADP-Ribosyl (+541.06)	0.280421	0.739008
O94826	TOMM70	ASPAPGSGHPEGPGAHLDMNSLDR	[2] ADP-Ribosyl (+541.06)|[19] Oxidation (+15.99)	-0.134403	0.725779
P09874	PARP1	SKGQVKEEGINKSEK	[1] ADP-Ribosyl (+541.06)	0.234558	0.724314
P04083	ANXA1	GGPGSAVSPYPTFNPSSDVAALHK	[10] ADPr_HCD_347_583 (CDEHKRSTY) (+541.06)	-0.505023	0.717634
P06748	NPM1	SKGQESFKK	[2] ADP-Ribosyl (+541.06)	0.3747	0.716881
Q9BWE0	REPIN1	GRPAVTAPRPGGDAVDRPFQCACCGKR	[23] ADP-Ribosyl (+541.06)	-0.249499	0.712836
Q96JM2	ZNF462	SHLALAMFTR	[2] ADPr_HCD_347_583 (CDEHKRSTY) (+541.06)|[7] Oxidation (+15.99)	0.384044	0.707456
P06748	NPM1	SAPGGGSKVPQK	[1] ADP-Ribosyl (+541.06)	0.251991	0.705078
P17931	LGALS3	GNDVAFHFNPR	[3] ADP-Ribosyl (+541.06)	0.19171	0.701893
P12268	IMPDH2	HGFCGIPITDTGR	[4] ADP-Ribosyl (+541.06)	0.301592	0.696042
P25490	YY1	SYLSGGAGAAGGGGADPGNKK	[2] ADPr_HCD_347_583 (CDEHKRSTY) (+541.06)	-0.481033	0.688091
P22102	GART	AFAHITGGGLLENIPR	[4] ADPr_HCD_347_583 (CDEHKRSTY) (+541.06)	-0.21547	0.686563
P62917	RPL8	TELFIAAEGIHTGQFVYCGK	[2] ADP-Ribosyl (+541.06)	0.372241	0.678171
P13010	XRCC5	SQLDIIIHSLKK	[1] ADP-Ribosyl (+541.06)	0.190811	0.673444
O15355	PPM1G	SGGGTGEEPGSQGLNGEAGPEDSTR	[8] ADP-Ribosyl (+541.06)	0.377654	0.665518
Q9BPY3	FAM118B	LSVLHIHGVYTNPSGIVLHPAGYQNVLR	[11] ADP-Ribosyl (+541.06)	-0.195759	0.643324
Q9H307	PNN	TKPHLFYIPGR	[2] ADP-Ribosyl (+541.06)	0.261019	0.636627
O14641	DVL2	GLSVHTDMASVTK	[5] ADPr_HCD_347_583 (CDEHKRSTY) (+541.06)|[8] Oxidation (+15.99)	0.238191	0.631579
Q14692	BMS1	HHIPVVDR	[1] ADPr_HCD_347_583 (CDEHKRSTY) (+541.06)	0.113216	0.628641
O75717	WDHD1	SGAVTFSSQGR	[1] ADP-Ribosyl (+541.06)	0.273547	0.625138
P49207	RPL34	SACGVCPGR	[1] ADP-Ribosyl (+541.06)	0.277142	0.622368
P08651	NFIC	AAQCGHPVLCVQPHHIGVAVK	[6] ADPr_HCD_347_583 (CDEHKRSTY) (+541.06)	0.197779	0.619553
P05114	HMGN1	LSAKPPAKVEAKPK	[2] ADP-Ribosyl (+541.06)	0.14451	0.613894
Q86UW9	DTX2	RQAGPPYPVTTIIAPPGHTGVACSCHQCLSGSR	[25] ADP-Ribosyl (+541.06)	0.187471	0.609735
Q8N6T7	SIRT6	GPHGVWTMEER	[3] ADPr_HCD_347_583 (CDEHKRSTY) (+541.06)|[8] Oxidation (+15.99)	0.216896	0.601356
P09651	HNRNPA1	SSGPYGGGGQYFAKPR	[2] ADP-Ribosyl (+541.06)	-0.120805	0.599038
P04406	GAPDH	IISNASCTTNCLAPLAK	[7] ADP-Ribosyl (+541.06)	-0.151695	0.598817
Q9NUW8	TDP1	TENHGAPACHR	[9] ADP-Ribosyl (+541.06)	-0.794759	0.587936
O00148	DDX39A	GSYVSIHSSGFR	[2] ADP-Ribosyl (+541.06)	1.11972	0.581927
Q8NC51	SERBP1	SSFSHYSGLKHEDKR	[4] ADP-Ribosyl (+541.06)	0.207011	0.575639
P04080	CSTB	MMCGAPSATQPATAETQHIADQVR	[N-term] Acetyl (+42.01)|[1] Oxidation (+15.99)|[2] Oxidation (+15.99)|[3] ADP-Ribosyl (+541.06)	-0.575078	0.567183
O14545	TRAFD1	AVCEADQSHGGPR	[3] ADP-Ribosyl (+541.06)	-0.192452	0.553396
Q00587	CDC42EP1	RLTADMISHPLGDFR	[6] Oxidation (+15.99)|[9] ADPr_HCD_347_583 (CDEHKRSTY) (+541.06)	0.0692164	0.548093
Q8N5P1	ZC3H8	QQHLSQAFINQHTVER	[3] ADPr_HCD_347_583 (CDEHKRSTY) (+541.06)	-0.187133	0.525955
Q15654	TRIP6	VNFCPLPSEQCYQAPGGPEDR	[4] ADP-Ribosyl (+541.06)	0.233045	0.525398
P35251	RFC1	TKSSKPSKPEKDKEPR	[2] ADP-Ribosyl (+541.06)	0.97183	0.524149
Q9UIG0	BAZ1B	SLSGSPLK	[1] ADP-Ribosyl (+541.06)	0.109051	0.52387
Q9H0G5	NSRP1	HLLNQAVGEEEVPK	[14] ADP-Ribosyl (+541.06)	0.321104	0.521196
Q00839	HNRNPU	SSGPTSLFAVTVAPPGAR	[6] ADP-Ribosyl (+541.06)	-0.307553	0.517139
P09874	PARP1	SGAALSKK	[1] ADP-Ribosyl (+541.06)	0.296891	0.510569
Q99879	HIST1H2BM	PEPVKSAPVPK	[2] ADP-Ribosyl (+541.06)	0.367725	0.501897
Q9UNQ2	DIMT1	SAGGLMFNTGIGQHILK	[1] ADP-Ribosyl (+541.06)|[6] Oxidation (+15.99)	0.0949794	0.501659
P06748	NPM1	NAQKSNQNGKDSKPSSTPR	[4] ADP-Ribosyl (+541.06)	-0.39481	0.498998
P27694	RPA1	AAGPSLSHTSGGTQSK	[5] ADP-Ribosyl (+541.06)	-0.095507	0.498955
P49773	HINT1	CLAFHDISPQAPTHFLVIPK	[20] ADP-Ribosyl (+541.06)	0.308407	0.49755
P02545	LMNA	SGAQASSTPLSPTR	[1] ADP-Ribosyl (+541.06)	0.111687	0.494328
Q9NRA8	EIF4ENIF1	SFGGGCHVTAAVSSR	[6] ADP-Ribosyl (+541.06)	-0.0942195	0.490267
P49916	LIG3	KFSGFSAKPNNSGEAPSSPTPK	[8] ADP-Ribosyl (+541.06)	0.158088	0.487825
P26373	RPL13	IAPRPASGPIRPIVR	[7] ADP-Ribosyl (+541.06)	0.111085	0.486582
P84243	H3F3A	SAPSTGGVK	[1] ADP-Ribosyl (+541.06)	0.178555	0.483435
P09874	PARP1	GKSGAALSK	[3] ADP-Ribosyl (+541.06)	0.231851	0.479364
Q6ZRV2	FAM83H	GLEPSGAPRPNLTQRFPCQAAARPGPDPAPEAEPER	[18] ADP-Ribosyl (+541.06)	-0.409166	0.476434
P13639	EEF2	TGTITTFEHAHNMR	[3] ADP-Ribosyl (+541.06)|[13] Oxidation (+15.99)	0.194274	0.475312
P11387	TOP1	SGDHLHNDSQIEADFR	[N-term] Acetyl (+42.01)|[4] ADPr_HCD_347_583 (CDEHKRSTY) (+541.06)	0.140392	0.474014
P04406	GAPDH	VIISAPSADAPMFVMGVNHEK	[4] ADP-Ribosyl (+541.06)|[12] Oxidation (+15.99)|[15] Oxidation (+15.99)	0.101135	0.466239
Q3L8U1	CHD9	SFVAHHDFALFQANEQQTQCTSLR	[20] ADP-Ribosyl (+541.06)	0.460057	0.465793
P06748	NPM1	DSKPSSTPR	[1] ADP-Ribosyl (+541.06)	0.288967	0.456383
Q01130	SRSF2	SYGRPPPDVEGMTSLKVDNLTYR	[N-term] Acetyl (+42.01)|[4] ADP-Ribosyl (+541.06)|[12] Oxidation (+15.99)	0.241099	0.453102
P17096	HMGA1	SSQPLASKQEK	[1] ADP-Ribosyl (+541.06)	-0.281462	0.445536
P30101	PDIA3	RLAPEYEAAATR	[1] ADP-Ribosyl (+541.06)	-0.109117	0.441305
P20585	MSH3	CTDFDDISLLHAK	[1] ADP-Ribosyl (+541.06)	0.21616	0.431384
Q9NZT2	OGFR	YRHNYPDLVERDCNGDTPNLSFYR	[13] ADP-Ribosyl (+541.06)	-0.2124	0.423709
O00571	DDX3X	WCDKSDEDDWSKPLPPSER	[2] ADP-Ribosyl (+541.06)	0.0688819	0.416911
P51858	HDGF	KSCVEEPEPEPEAAEGDGDKK	[3] ADP-Ribosyl (+541.06)	-0.219247	0.405554
O43353	RIPK2	LHHCPGNHSWDSTISGSQR	[4] ADP-Ribosyl (+541.06)	-0.21569	0.404862
Q86WJ1	CHD1L	SAVLHSQSSSSSSR	[1] ADP-Ribosyl (+541.06)	0.196048	0.404536
Q8N6T7	SIRT6	ERPTSPAPHRPPK	[1] ADP-Ribosyl (+541.06)	0.123892	0.404523
P53384	NUBP1	LCASGAGATPDTAIEEIKEK	[2] ADP-Ribosyl (+541.06)	-0.289183	0.401063
Q7Z434	MAVS	QGAESDQAEPIICSSGAEAPANSLPSKVPTTLMPVNTVALK	[13] ADP-Ribosyl (+541.06)|[33] Oxidation (+15.99)	0.175416	0.395507
Q7Z6Z7	HUWE1	SHHAASTTTAPTPAAR	[3] ADPr_HCD_347_583 (CDEHKRSTY) (+541.06)	-0.161296	0.392998
P06748	NPM1	SNQNGKDSKPSSTPR	[1] ADP-Ribosyl (+541.06)	-0.248328	0.388946
P22061	PCMT1	SGGASHSELIHNLRK	[5] ADP-Ribosyl (+541.06)	0.0991549	0.379144
P15924	DSP	RGVITDQNSDGYCQTGTMSR	[13] ADP-Ribosyl (+541.06)|[18] Oxidation (+15.99)	-0.377089	0.376599
Q08AD1	CAMSAP2	KTFIVPAIKPFDHYDFSR	[2] ADP-Ribosyl (+541.06)	-0.32351	0.376508
Q96LD4	TRIM47	VLCPINYPLSPTR	[3] ADP-Ribosyl (+541.06)	-4.14152	0.375331
P13797	PLS3	EGICALGGTSELSSEGTQHSYSEEEK	[4] ADP-Ribosyl (+541.06)	-0.206487	0.373064
Q13547	HDAC1	ISICSSDKR	[4] ADP-Ribosyl (+541.06)	0.126974	0.370938
Q99575	POP1	VNPHSLPDPEVNEQSSSK	[4] ADPr_HCD_347_583 (CDEHKRSTY) (+541.06)	0.0881592	0.369147
Q14247	CTTN	LSKHCSQVDSVR	[5] ADP-Ribosyl (+541.06)	0.179052	0.365323
P09874	PARP1	SKGQVKEEGINK	[2] ADP-Ribosyl (+541.06)	-0.164906	0.359155
P60981	DSTN	KCSTPEEIK	[2] ADP-Ribosyl (+541.06)	0.166653	0.355392
P35251	RFC1	SSADKIGEVSSPK	[1] ADP-Ribosyl (+541.06)	0.1009	0.351501
Q8N3A8	PARP8	CEHNTNLKPHK	[1] ADP-Ribosyl (+541.06)	0.156422	0.34929
P09429	HMGB1	KHPDASVNFSEFSKK	[1] ADP-Ribosyl (+541.06)	-0.122727	0.348165
P51659	HSD17B4	KSNIHCNTIAPNAGSR	[2] ADP-Ribosyl (+541.06)	-0.114752	0.34696
P18887	XRCC1	TSPVTASDPAGPSYAAATLQASSAASSASPVSR	[8] ADP-Ribosyl (+541.06)	-0.243249	0.345494
Q15654	TRIP6	VNFCPLPSEQCYQAPGGPEDRGPAWVGSHGVLQHTQGLPADR	[11] ADP-Ribosyl (+541.06)	0.251067	0.344341
P23526	AHCY	GISEETTTGVHNLYK	[3] ADP-Ribosyl (+541.06)	0.131976	0.337753
P50995	ANXA11	SLYHDISGDTSGDYR	[3] ADPr_HCD_347_583 (CDEHKRSTY) (+541.06)	0.106834	0.3346
Q6P2E9	EDC4	ETCSTLAESPR	[3] ADP-Ribosyl (+541.06)	-0.133944	0.327547
P09874	PARP1	EEGINKSEKR	[1] ADP-Ribosyl (+541.06)	0.122421	0.32639
P49321	NASP	KPTDGASSSNCVTDISHLVR	[11] ADP-Ribosyl (+541.06)	0.116688	0.32602
P09382	LGALS1	DSNNLCLHFNPR	[2] ADP-Ribosyl (+541.06)	0.116022	0.323385
Q00796	SORD	MHSVGICGSDVHYWEYGR	[1] Oxidation (+15.99)|[7] ADP-Ribosyl (+541.06)	0.198016	0.319649
Q8IZD4	DCP1B	LQSTPGAANKCDPSTPAPASSAALNR	[11] ADP-Ribosyl (+541.06)	0.204497	0.314076
Q460N5	PARP14	AILECAGQNVER	[5] ADP-Ribosyl (+541.06)	-0.149298	0.308455
Q92733	PRCC	RKHQITYLIHQAK	[3] ADPr_HCD_347_583 (CDEHKRSTY) (+541.06)	0.318849	0.303803
Q8N3C0	ASCC3	ILGENAKPNYGCQVTIQSEQEK	[12] ADP-Ribosyl (+541.06)	0.065099	0.301994
P02545	LMNA	SSFSQHAR	[2] ADP-Ribosyl (+541.06)	-0.19228	0.300723
Q7L590	MCM10	SISLDRLPNKHCSNCGLYK	[5] ADP-Ribosyl (+541.06)	-0.183767	0.299643
P84243	H3F3A	KSAPSTGGVKKPHR	[2] ADP-Ribosyl (+541.06)	0.228643	0.296086
P09382	LGALS1	ACGLVASNLNLKPGECLR	[N-term] Acetyl (+42.01)|[2] ADP-Ribosyl (+541.06)	0.129782	0.294157
Q99575	POP1	GSPEPHTMICVPAKEDFLQLHEDWHYCGPQESK	[6] ADPr_HCD_347_583 (CDEHKRSTY) (+541.06)|[8] Oxidation (+15.99)	0.218827	0.288886
P68366	TUBA4A	AYHEQLSVAEITNACFEPANQMVK	[12] ADP-Ribosyl (+541.06)|[22] Oxidation (+15.99)	0.296687	0.280787
P17096	HMGA1	TRKTTTTPGR	[4] ADP-Ribosyl (+541.06)	-1.00324	0.266319
Q9GZR7	DDX24	TKYPTQSGKPPLLVSAPSKSESALSCLSK	[3] ADPr_HCD_347_583 (CDEHKRSTY) (+541.06)	-0.103748	0.253903
O15355	PPM1G	YGQNCHKGPPHSK	[5] ADP-Ribosyl (+541.06)	0.205153	0.252884
P26583	HMGB2	IKSEHPGLSIGDTAK	[2] ADP-Ribosyl (+541.06)	-0.128076	0.25162
Q14247	CTTN	TVQGSGHQEHINIHK	[1] ADP-Ribosyl (+541.06)	0.126261	0.251247
P49916	LIG3	KAADETLCQTK	[8] ADP-Ribosyl (+541.06)	-0.107732	0.247162
Q13501	SQSTM1	RDHRPPCAQEAPR	[7] ADP-Ribosyl (+541.06)	-0.0638821	0.244517
Q9UIG0	BAZ1B	LWCHVHLKK	[8] ADP-Ribosyl (+541.06)	0.0952125	0.24414
O15355	PPM1G	GTEAGQVGEPGIPTGEAGPSCSSASDKLPR	[21] ADP-Ribosyl (+541.06)	0.110154	0.240951
P05204	HMGN2	LSAKPAPPKPEPKPK	[2] ADP-Ribosyl (+541.06)	0.0422111	0.240804
Q9UKV3	ACIN1	ASHTLLPSHR	[3] ADPr_HCD_347_583 (CDEHKRSTY) (+541.06)	0.0616198	0.240187
P06733	ENO1	SGKYDLDFK	[1] ADP-Ribosyl (+541.06)	0.0863509	0.235763
Q9Y618	NCOR2	SHIPLAFDPTSIPR	[2] ADPr_HCD_347_583 (CDEHKRSTY) (+541.06)	0.0839676	0.225461
Q14978	NOLC1	SLGTQPPKK	[1] ADP-Ribosyl (+541.06)	0.158115	0.22125
Q969G3	SMARCE1	RPSYAPPPTPAPATQMPSTPGFVGYNPYSHLAYNNYR	[14] ADP-Ribosyl (+541.06)|[16] Oxidation (+15.99)	0.0901333	0.21938
P09211	GSTP1	YISLIYTNYEAGKDDYVK	[3] ADP-Ribosyl (+541.06)	0.136216	0.217936
Q13151	HNRNPA0	SGGGGGGGGSSWGGR	[1] ADP-Ribosyl (+541.06)	-0.0460201	0.217732
P00491	PNP	NTAEWLLSHTK	[2] ADP-Ribosyl (+541.06)	-0.127857	0.217432
Q08945	SSRP1	ITVPGNFQGHSGAQCITCSYK	[2] ADP-Ribosyl (+541.06)	0.125766	0.2145
Q8TB52	FBXO30	QSNLTNGDCVASSDGTSKPSSSLAVAAQLR	[9] ADP-Ribosyl (+541.06)	0.0749764	0.213812
Q9Y2J4	AMOTL2	QEPQGQEHQGGENHLAENTLYR	[2] ADP-Ribosyl (+541.06)	0.0320646	0.199861
P09651	HNRNPA1	SKSESPKEPEQLR	[N-term] Acetyl (+42.01)|[3] ADP-Ribosyl (+541.06)	0.0377092	0.193572
P06733	ENO1	HIADLAGNSEVILPVPAFNVINGGSHAGNK	[26] ADPr_HCD_347_583 (CDEHKRSTY) (+541.06)	-0.128428	0.190963
Q9NZT2	OGFR	DCNGDTPNLSFYR	[2] ADP-Ribosyl (+541.06)	-0.132012	0.189385
P09874	PARP1	GQVKEEGINKSEK	[13] ADP-Ribosyl (+541.06)	0.0978154	0.18234
Q9P1Y5	CAMSAP3	LLPDGAADGSFYLHSPEGPSKPSLASPYLPEGTSKPLSDRPTK	[4] ADP-Ribosyl (+541.06)	0.0851466	0.182231
P84243	H3F3A	KSAPSTGGVK	[1] ADP-Ribosyl (+541.06)	-0.0615315	0.180673
Q6P2E9	EDC4	LDRPAGGPSAESPRPSSAYNGDLNGLLVPDPLCSGDSTSANK	[33] ADP-Ribosyl (+541.06)	0.102491	0.180594
O15347	HMGB3	SKGKFDGAK	[1] ADP-Ribosyl (+541.06)	-0.352521	0.179594
P26358	DNMT1	SKSDGEAKPEPSPSPR	[3] ADP-Ribosyl (+541.06)	0.0842962	0.178354
O95817	BAG3	GMPETTQPDKQCGQVAAAAAAQPPASHGPER	[2] Oxidation (+15.99)|[12] ADP-Ribosyl (+541.06)	0.0929245	0.174005
Q96T88	UHRF1	HCKDDVNR	[2] ADP-Ribosyl (+541.06)	0.653648	0.171677
Q13563	PKD2	QAAARDPPAGAAASPSPPLSSCSR	[22] ADP-Ribosyl (+541.06)	-0.0405607	0.168342
Q15651	HMGN3	LSAKPAPPKPEPKPR	[4] ADP-Ribosyl (+541.06)	-0.0532218	0.165818
Q14247	CTTN	CALGWDHQEK	[1] ADP-Ribosyl (+541.06)	-0.046393	0.164974
O60361	NME2P1	VMLGETNPADSKPGTIR	[2] Oxidation (+15.99)|[5] ADP-Ribosyl (+541.06)	-0.0506781	0.164626
P68104	EEF1A1	STTTGHLIYK	[1] ADP-Ribosyl (+541.06)	0.0440989	0.158328
Q16630	CPSF6	VLISSLQDCLHGIESK	[4] ADP-Ribosyl (+541.06)	0.0219378	0.144956
Q8N3C0	ASCC3	KILGENAKPNYGCQVTIQSEQEK	[13] ADP-Ribosyl (+541.06)	0.0638404	0.141346
O43143	DHX15	HRLDLGEDYPSGK	[11] ADP-Ribosyl (+541.06)	-0.051461	0.136275
P09429	HMGB1	KKHPDASVNFSEFSKK	[2] ADP-Ribosyl (+541.06)	0.0407396	0.136127
P35579	MYH9	KMEDSVGCLETAEEVKR	[2] Oxidation (+15.99)|[8] ADP-Ribosyl (+541.06)	-0.0510844	0.131942
P35251	RFC1	KLVSETVKK	[1] ADP-Ribosyl (+541.06)	0.0571733	0.130884
P63104	YWHAZ	SVTEQGAELSNEER	[1] ADP-Ribosyl (+541.06)	0.0432973	0.129436
Q9UNQ2	DIMT1	IHCSVHNIIIPEDFSIADK	[12] ADP-Ribosyl (+541.06)	0.0710313	0.126097
O14980	XPO1	TSSDPTCVEKEK	[7] ADP-Ribosyl (+541.06)	0.0321152	0.12438
Q9NZB2	FAM120A	VAAASGHCGAFSGSDSSR	[8] ADP-Ribosyl (+541.06)	-0.0263857	0.121247
P52943	CRIP2	TLTPGGHAEHDGKPFCHKPCYATLFGPK	[13] ADP-Ribosyl (+541.06)	-0.0477108	0.116211
P49916	LIG3	NGDHFSYFSR	[3] ADP-Ribosyl (+541.06)	0.165897	0.110809
Q9UKK3	PARP4	DFHPSDHTELEEYRPEFSNFSK	[7] ADPr_HCD_347_583 (CDEHKRSTY) (+541.06)	0.359765	0.109591
Q15018	ABRAXAS2	STLGDAEASDPPPPYSDFHPNNQESTLSHSR	[10] ADP-Ribosyl (+541.06)	-0.031046	0.109471
P21964	COMT	KGTVLLADNVICPGAPDFLAHVR	[12] ADP-Ribosyl (+541.06)	0.047189	0.106119
Q6ZRV2	FAM83H	FPCQAAARPGPDPAPEAEPERR	[3] ADP-Ribosyl (+541.06)	0.0157066	0.0998758
P09429	HMGB1	KHPDASVNFSEFSK	[2] ADPr_HCD_347_583 (CDEHKRSTY) (+541.06)	0.0329805	0.0928917
Q15018	ABRAXAS2	DSRPMAHPDEDPR	[5] Oxidation (+15.99)|[7] ADPr_HCD_347_583 (CDEHKRSTY) (+541.06)	0.0393126	0.0928901
P22626	HNRNPA2B1	SGNFGGSR	[1] ADP-Ribosyl (+541.06)	0.045657	0.0925383
Q9C0C2	TNKS1BP1	CPARPPPSGSQGLLEEMLAASSSK	[1] ADP-Ribosyl (+541.06)	0.0302256	0.0847522
Q8N6T7	SIRT6	DTILDWEDSLPDRDLALADEASR	[7] ADP-Ribosyl (+541.06)	0.0529063	0.0835533
Q15050	RRS1	CAGPTPEAELQALAR	[1] ADP-Ribosyl (+541.06)	0.0342777	0.0822892
Q9UIG0	BAZ1B	YQDIIHSIHLAR	[1] ADPr_HCD_347_583 (CDEHKRSTY) (+541.06)	0.0251615	0.0755546
Q96JM3	CHAMP1	KHALFPELPK	[1] ADP-Ribosyl (+541.06)	0.0313117	0.0691768
O43818	RRP9	GKPASGAGAGAGAGKR	[2] ADP-Ribosyl (+541.06)	-0.331226	0.0685717
Q86U42	PABPN1	HLVPGAGGEAGEGAPGGAGDYGNGLESEELEPEELLLEPEPEPEPEEEPPRPR	[12] ADP-Ribosyl (+541.06)	-0.235896	0.0682396
P62910	RPL32	SYCAEIAHNVSSK	[2] ADPr_HCD_347_583 (CDEHKRSTY) (+541.06)	-0.00208214	0.0652909
O60701	UGDH	ASVGFGGSCFQK	[2] ADP-Ribosyl (+541.06)	-0.0194398	0.0615173
Q00839	HNRNPU	NQSQGYNQWQQGQFWGQKPWSQHYHQGYY	[6] ADPr_HCD_347_583 (CDEHKRSTY) (+541.06)	0.159372	0.058838
P25490	YY1	KSYLSGGAGAAGGGGADPGNKK	[3] ADPr_HCD_347_583 (CDEHKRSTY) (+541.06)	0.0339006	0.0557068
P50995	ANXA11	SLYHDISGDTSGDYRK	[3] ADPr_HCD_347_583 (CDEHKRSTY) (+541.06)	0.0241225	0.0543853
P02545	LMNA	SVTVVEDDEDEDGDDLLHHHHGSHCSSSGDPAEYNLR	[25] ADP-Ribosyl (+541.06)	0.152924	0.0533784
P48507	GCLM	KKCPSTHSEELHDCIQK	[3] ADP-Ribosyl (+541.06)	-0.0368238	0.0447416
P84243	H3F3A	STGGKAPR	[1] ADP-Ribosyl (+541.06)	0.0310511	0.0421768
Q9C0C2	TNKS1BP1	HNGSLSPGLEAR	[1] ADPr_HCD_347_583 (CDEHKRSTY) (+541.06)	0.141443	0.0341736
Q9Y4B5	MTCL1	RPLDSPLCTSLGFASPLHSLEMSK	[8] ADP-Ribosyl (+541.06)|[22] Oxidation (+15.99)	-0.00221401	0.033815
Q9UIS9	MBD1	HHLGPTLKPTLATR	[1] ADPr_HCD_347_583 (CDEHKRSTY) (+541.06)	0.00776691	0.0266864
Q7Z4V5	HDGFL2	SAKKPQSSSTEPAR	[3] ADP-Ribosyl (+541.06)	-0.0288657	0.0184199
Q9UKV3	ACIN1	RASHTLLPSHR	[1] ADP-Ribosyl (+541.06)	0.00887332	0.0177355
Q8N6T7	SIRT6	SVNYAAGLSPYADKGK	[N-term] Acetyl (+42.01)|[4] ADPr_HCD_347_583 (CDEHKRSTY) (+541.06)	-0.00542595	0.0170327
P78527	PRKDC	INQVFHGSCITEGNELTK	[9] ADP-Ribosyl (+541.06)	-0.0391099	0.0163383
Q8N6T7	SIRT6	DKLAELHGNMFVEECAK	[5] ADP-Ribosyl (+541.06)|[10] Oxidation (+15.99)	-0.12631	0.0136421
P49790	NUP153	CQPVFSFGNSEQTKDENSSK	[1] ADP-Ribosyl (+541.06)	-0.0148248	0.0131998
P17096	HMGA1	SSQPLASK	[1] ADP-Ribosyl (+541.06)	-0.0165811	0.0121709
P02545	LMNA	SVGGSGGGSFGDNLVTR	[1] ADP-Ribosyl (+541.06)	-0.00785641	0.0111377
O43172	PRPF4	KPHIYYGSLEEK	[3] ADPr_HCD_347_583 (CDEHKRSTY) (+541.06)	-0.00442509	0.0106877
P08670	VIM	QVQSLTCEVDALKGTNESLER	[7] ADP-Ribosyl (+541.06)	-0.0254279	0.00900799
P09429	HMGB1	KKHPDASVNFSEFSK	[3] ADPr_HCD_347_583 (CDEHKRSTY) (+541.06)	-0.0207618	0.0028532
Q86XP3	DDX42	SHFVAASLSNQK	[2] ADPr_HCD_347_583 (CDEHKRSTY) (+541.06)	0.000602043	0.00284401
Q9Y285	FARSA	VNLQMVYDSPLCR	[5] Oxidation (+15.99)|[12] ADP-Ribosyl (+541.06)	-0.0423842	0.00157569
P26583	HMGB2	IKSEHPGLSIGDTAKK	[5] ADPr_HCD_347_583 (CDEHKRSTY) (+541.06)	-0.0111368	0.00147313
