# Supplementary material for: PARP7-mediated ADP-ribosylation of FRA1 promotes cancer cell growth by repressing IRF1- and IRF3-dependent apoptosis
Source: Proc Natl Acad Sci U S A. 2023 Nov 27;120(49):e2309047120. doi: 10.1073/pnas.2309047120 (PMC10710093; doi:10.1073/pnas.2309047120)
Supplement: Supplementary file 3 — Dataset S02 (XLSX) [file pnas.2309047120.sd02.xlsx]

## Sheet: DMSO vs RBN-2397
Dataset S2, related to Fig. S1D and Fig. S1G-H. Count of PSMs
GeneName	DMSO	RBN-2397
HNRNPH2	125	27
HNRNPH1	119	26
TIPARP	115
PCBP1	54	13
RAI1	38	9
TRIM33	28	14
ARID1A	25	16
HNRNPF	24	12
KRT81	24	13
AHDC1	23
BCL9L	20	1
TCF20	20	2
ZNF609	20
NCOA3	18
USP28	17	7
ZMIZ2	17	8
RNF166	17	10
TNKS1BP1	16	16
CREBBP	14
ZNF318	14	3
CEBPB	13	3
CNN2	13	5
MASTL	13	2
NIPBL	13	1
RPL10	13
AIP	13	7
ANKRD54	12	2
BRD7	12	1
DDX5	12
NCOR2	12	1
NCOR1	12	7
SQSTM1	12	15
AKAP8L	11
CSTF2T	11	4
FAM222B	11
NCOA1	11
QSER1	11
RBM33	11	2
PKD2	11	7
DOT1L	10
PRR12	10	1
RPS11	10
SMARCB1	10	3
NFIC	10	5
KMT2D	9	4
NCOA2	9
UBA2	9	2
UBOX5	9
AKAP8	8	2
CENPF	8
DDX17	8
GLIS3	8
HNRNPK	8	3
JMJD1C	8	3
RNF111	8	2
RPL18A	8	3
RXRB	8
SIRT1	8	2
STRN4	8	1
USP54	8
PPM1G	8	4
AHCTF1	7	2
AKR1C1	7
AKR1C2	7
C15orf39	7
CTTN	7	3
EIF5A	7
EIF5A2	7
EIF5AL1	7
ELMSAN1	7
GABPB1	7
MAML1	7	1
MATR3	7	2
OGFR	7	3
POF1B	7	1
PSME3	7
SMARCA2	7	2
TRAFD1	7	2
TSEN15	7	1
UBR5	7	2
USP34	7
MED15	7	4
SUGT1	7	7
ANKRD40	6	1
ATN1	6
BICRA	6
BRCC3	6	2
CHD8	6
FBL	6
HNRNPA0	6
KIF23	6
KMT2C	6
NACC1	6
NUDCD1	6	2
PRKAA2	6
RPS16	6
RPS5	6
TRIML2	6
VIM	6	2
CARM1	6	3
CHD4	6	3
AKR1C3	5
ALDH1A1	5
ALX1	5
BCORL1	5
BRAT1	5
CCDC97	5
DAZAP1	5	1
DNAJA1	5
ESS2	5
FN3KRP	5
FOXM1	5
FOXP1	5	2
FTO	5
FUBP3	5
GALT	5
GTF3C1	5	1
HCFC1	5
HOXA3	5
IRF2BP1	5
MED10	5
NAB1	5
NAB2	5
NASP	5	2
NFIX	5
PCBP2	5	2
PCBP3	5	2
PCYT1A	5
PELP1	5
PGD	5	1
PIAS1	5
PIAS3	5
POGZ	5
PROSER1	5	1
RAVER1	5
RBM14	5	1
RPS2	5
SMARCAL1	5
SPAG7	5
SUPT5H	5
UIMC1	5	1
ZNF281	5
DSTN	5	3
PHAX	5	3
NONO	5	5
RNF114	5	6
TMPO	5	5
AKR1C4	4
APBB1	4
BANP	4
CMTR1	4
CPTP	4
DHX40	4
DPH7	4
FAM120A	4
FAM122B	4
FAM168B	4
GNB1L	4	1
HDAC4	4
IRAK2	4
MMTAG2	4	1
NUMA1	4
PDCD7	4
POM121	4
PRR3	4
RBM5	4
RPS4X	4
TET2	4
TRIM47	4
XIAP	4
ZNF839	4
ADAR	4	2
HNRNPM	4	2
YAP1	4	2
CPLX2	4	3
NOL3	4	6
PARP8	4	3
ZNRD2	4	4
ARNT	3
AURKA	3
CFL1	3	1
CHD9	3	1
COP1	3
DYRK1A	3
FOSL1	3	1
FOXK1	3
HEXIM1	3
HNRNPA2B1	3
HUWE1	3	1
KHNYN	3	1
KNL1	3
LAS1L	3
LIMD1	3	1
LPP	3
MCM3AP	3
MCMBP	3
MED29	3
MEIOC	3
MLLT6	3
NCOA6	3
NFU1	3	1
NKRF	3
NRBF2	3	1
NRIP1	3
NSUN5	3
NSUN5P1	3
NSUN5P2	3
NUP62	3
PRDX1	3
PTBP1	3
RAD54B	3
RAD54L2	3
RMI1	3	1
RPL10L	3
RPL18	3
RPRD2	3
RPS8	3
SART1	3
SNW1	3
SOX9	3
STRAP	3	1
TAF6	3
TAF6L	3
TARDBP	3
TASOR	3
THAP11	3
TIGD5	3
TMOD3	3
TNRC18	3
UCKL1	3
ZBTB20	3
2007-03-01	3
ATOX1	3	2
FLNA	3	3
GAPDH	3	4
PRPF40A	3	2
TAF4	3	2
AKR1B10	2
AKR1B15	2
AKT1	2
AKT2	2
AKT3	2
ALDH7A1	2
AR	2
BAG4	2
BAHCC1	2
BOD1	2
BOD1L1	2
C5orf24	2
C9orf78	2
CDK11A	2
CDK11B	2
CDR2	2
CEBPA	2
CENPB	2
CSNK2A2	2
CSTB	2
CSTF2	2
DCAF5	2
DCAF7	2
DDX20	2
DHX36	2
DISC1	2
DOHH	2
DPF1	2
DUSP11	2
DVL3	2
E2F4	2
EDC4	2
EIF3F	2
EOMES	2
EP300	2
FAM192A	2
FIGNL1	2
FOXJ2	2
GIT1	2
GPKOW	2
GPRIN3	2
GRB7	2
GSE1	2
GTF2I	2
HDAC1	2
HMCES	2
HNRNPA1	2
HNRNPL	2
HNRNPLL	2
HOXC4	2
INA	2
IRF2BPL	2
KDM2A	2
KLF5	2
LDB1	2
LDB2	2
LIN37	2
LPIN1	2
LRRC41	2
MAMLD1	2
MAP2K3	2
MED1	2
MED13	2
MED4	2
MICAL1	2
MITF	2
MTA1	2
MTA3	2
N4BP1	2
NBDY	2
NFATC2IP	2
NLRP2	2
NR3C1	2
NUP107	2
OTUD5	2
OTX1	2
PARP12	2
PARP4	2
PHC3	2
PITX1	2
PITX2	2
POLK	2
POM121C	2
PPP1R11	2
PRKAA1	2
PSMD9	2
PYCR3	2
RAVER2	2
RBBP7	2
RBM20	2
RBM27	2
RBM41	2
RNF169	2
RPL11	2
RPL14	2
RTF1	2
RUNX1	2
SCRIB	2
SDE2	2
SENP6	2
SHARPIN	2
SIM2	2
SMARCC1	2
SMARCC2	2
SMNDC1	2
SOX2	2
SPART	2
SUGP2	2
TAF15	2
TANK	2
TCF12	2
TELO2	2
TIPRL	2
TLK2	2
TRAF3IP2	2
TRIP13	2
TRIP6	2
TRMT1	2
TRMT112	2
TSN	2
TSSC4	2
U2SURP	2
VEZF1	2
VPS18	2
WAC	2
WDCP	2
WDR6	2
WT1	2
XRN2	2
XYLB	2
ZC3HAV1	2
ZNF326	2
ZNF507	2
ZNF746	2
BANF1	2	1
CRTC2	2	1
DTX3L	2	1
GRN	2	1
LMNA	2	1
NUP153	2	1
POLI	2	1
PURB	2	1
RPAP1	2	1
RRS1	2	1
THUMPD3	2	1
WRNIP1	2	1
ABHD12	2	7
ACAA1	2	4
ACOT1	2	2
ACOT2	2	2
ATG9A	2	2
BOLA2	2	2
DAZAP2	2	2
ERMP1	2	3
LIG3	2	2
NSUN2	2	3
PML	2	2
PNPLA6	2	2
SNRPD2	2	2
TNS3	2	4
TXN	2	3
XPO1	2	3
ACCS	1
ACD	1
ACTR5	1
ADAT1	1
ADRM1	1
AHCY	1
AHR	1
AKAP10	1
AMMECR1	1
ANKRD52	1
ARL6IP4	1
ARMC5	1
ARNT2	1
ARNTL	1
ATP6V1A	1
AZI2	1
BAZ2B	1
BCL9	1
BCOR	1
BLM	1
BPNT1	1
BRCA2	1
BUB3	1
C17orf53	1
CACUL1	1
CBFA2T2	1
CEP85	1
CEPT1	1	2
CHD3	1
CHERP	1
CHMP5	1
CIC	1
CIP2A	1
CISD2	1	1
CLK3	1
CLP1	1
CNOT2	1
CPSF2	1
CRKL	1
CTNND1	1
DDX24	1
DDX51	1
DIDO1	1
DNTTIP1	1
DPH1	1
DUS3L	1
EIF3A	1
EIF4EBP1	1
EIF6	1
EMSY	1
ENTR1	1
ERBIN	1
ESRRA	1
EXOSC9	1
FIGN	1
FOXO1	1
FOXP4	1
G6PD	1
GATAD2B	1
GLIS2	1
GNL3L	1
GPATCH1	1
GRB2	1
GSR	1
GTF3C2	1
HAUS2	1
HAUS6	1
HDGF	1	1
HECTD4	1
HIPK1	1
HLTF	1
HNRNPH3	1
HPRT1	1
HSPB8	1
ICE1	1
ILKAP	1
ILRUN	1
IMPDH2	1	1
INTS5	1
IWS1	1
JPT2	1
KAT8	1
KDM3B	1
KHSRP	1
KIAA0355	1
KIAA1958	1
KRCC1	1
KRT80	1
KRT83	1
KRT86	1	1
KRT87P	1
LIN9	1
MAML2	1
MCM3	1
MED14	1
MED25	1
MEF2D	1
MLXIP	1
MRNIP	1
MTA2	1
MTCL1	1	6
MTUS1	1
MYD88	1
MYO15B	1
N4BP2	1
NCAPD2	1
NECAP1	1
NEDD1	1
NFIA	1
NFKBIB	1
NFYC	1	1
NME1	1
NME2	1
NME2P1	1
NOL6	1
NOM1	1
NOP16	1
NUDT16L1	1
NUP160	1
NUP35	1
NUP98	1
OGA	1
PARN	1
PARP14	1	1
PATJ	1
PAXX	1
PEPD	1
PHGDH	1
PIAS2	1
PIK3C2A	1
PKM	1
PLAGL2	1
PLEKHG4	1
PLIN3	1
PLSCR1	1
PM20D2	1
POLA1	1
POLR1D	1
PRDM4	1
PSMB3	1
PTGES3	1
PTPA	1
RBM4	1
RBM48	1
RBM4B	1
RBM6	1
RNF219	1
SAFB2	1
SALL2	1
SEC13	1
SF3B3	1
SIK1B	1
SKI	1
SMURF2	1
SNAPC3	1
SNTB2	1
SOGA1	1
SPATA5L1	1
SPATS2L	1	1
SPCS2	1	6
STUB1	1
SYMPK	1
TENT2	1
TINF2	1
TNK2	1
TSEN2	1
TXNRD1	1	1
TXNRD2	1	1
UBN2	1
UPP1	1
USP15	1
WWTR1	1
XRCC3	1
YLPM1	1
ZBTB2	1
ZC3H11A	1
ZC3H3	1
ZCCHC8	1
ZFAND2B	1
ZFHX3	1
ZGPAT	1
ZMYM3	1
ZNF106	1
ZNF148	1
ZNF451	1
ZNF48	1
ZNF639	1
ACLY		2
ANXA2		1
ANXA2P2		1
ARPIN		2
ATP13A1		1
ATP2A2		2
CCDC9		2
COX17		1
CTDP1		1
DNAJC16		1
DTX2		2
EIF3D		1
GHDC		2
LMF2		3
MFSD10		2
MGST1		5
NEK9		1
PGLS		2
PIGB		1
PLPP6		1
PRAF2		1
PREB		2
PTGES		1
RHBDD2		7
RNH1		1
RTN3		2
SGPP1		5
SON		1
STX17		1
TDRD3		1
TPD52L2		1
UBASH3B		1
UCHL1		1
UPF3B		1
