# Supplementary material for: PARP7-mediated ADP-ribosylation of FRA1 promotes cancer cell growth by repressing IRF1- and IRF3-dependent apoptosis
Source: Proc Natl Acad Sci U S A. 2023 Nov 27;120(49):e2309047120. doi: 10.1073/pnas.2309047120 (PMC10710093; doi:10.1073/pnas.2309047120)
Supplement: Supplementary file 4 — Dataset S03 (XLSX) [file pnas.2309047120.sd03.xlsx]

## Sheet: siFRA1 vs siSCR
Dataset S3, related to Fig. 4A
GeneID	GeneName	Log2(FC)	FDR
ENSG00000103534	TMC5	-3.43269	0
ENSG00000175592	FOSL1	-3.35229	0
ENSG00000088682	COQ9	-2.74717	0
ENSG00000100364	KIAA0930	-2.43251	0
ENSG00000094916	CBX5	-2.25543	0
ENSG00000065000	AP3D1	-2.25424	0
ENSG00000149547	EI24	-2.18806	0
ENSG00000169221	TBC1D10B	-2.05751	0
ENSG00000103479	RBL2	-2.05587	0
ENSG00000167965	MLST8	-2.04057	0
ENSG00000141503	MINK1	-2.03722	0
ENSG00000174243	DDX23	-2.01038	0
ENSG00000161847	RAVER1	-2.00637	0
ENSG00000175634	RPS6KB2	-2.00088	0
ENSG00000162836	ACP6	-2.00046	0
ENSG00000071564	TCF3	-1.99274	0
ENSG00000113300	CNOT6	-1.99017	0
ENSG00000058085	LAMC2	-1.98104	0
ENSG00000116871	MAP7D1	-1.9663	0
ENSG00000267303	AC011511.4	-1.93996	0
ENSG00000156299	TIAM1	-1.93526	0
ENSG00000167306	MYO5B	-1.92855	0
ENSG00000197930	ERO1A	-1.92146	0
ENSG00000132024	CC2D1A	-1.90431	0
ENSG00000149485	FADS1	-1.90204	0
ENSG00000162302	RPS6KA4	-1.89008	0
ENSG00000100292	HMOX1	-1.88504	0
ENSG00000113758	DBN1	-1.87914	0
ENSG00000168268	NT5DC2	-1.86667	0
ENSG00000175029	CTBP2	-1.86423	0
ENSG00000147689	FAM83A	-1.84833	0
ENSG00000096063	SRPK1	-1.83951	0
ENSG00000239672	NME1	-1.82768	0
ENSG00000158545	ZC3H18	-1.82047	0
ENSG00000162889	MAPKAPK2	-1.81956	0
ENSG00000161013	MGAT4B	-1.7898	0
ENSG00000140829	DHX38	-1.78009	0
ENSG00000091140	DLD	-1.76602	0
ENSG00000103202	NME4	-1.76562	0
ENSG00000123143	PKN1	-1.74853	0
ENSG00000149930	TAOK2	-1.70732	0
ENSG00000124145	SDC4	-1.70134	0
ENSG00000106052	TAX1BP1	-1.67701	0
ENSG00000057019	DCBLD2	-1.66323	0
ENSG00000165006	UBAP1	-1.64995	0
ENSG00000109079	TNFAIP1	-1.64553	0
ENSG00000100106	TRIOBP	-1.60418	0
ENSG00000086015	MAST2	-1.60183	0
ENSG00000170296	GABARAP	-1.59239	0
ENSG00000215193	PEX26	-1.59108	0
ENSG00000172137	CALB2	-1.59103	0
ENSG00000110048	OSBP	-1.58262	0
ENSG00000111602	TIMELESS	-1.56275	0
ENSG00000157654	PALM2AKAP2	-1.48238	0
ENSG00000071054	MAP4K4	-1.48115	0
ENSG00000144043	TEX261	-1.48089	0
ENSG00000108774	RAB5C	-1.47438	0
ENSG00000116698	SMG7	-1.46819	0
ENSG00000127946	HIP1	-1.45586	0
ENSG00000167996	FTH1	-1.4348	0
ENSG00000169564	PCBP1	-1.43324	0
ENSG00000106682	EIF4H	-1.39818	0
ENSG00000103549	RNF40	-1.38758	0
ENSG00000130725	UBE2M	-1.38565	0
ENSG00000182158	CREB3L2	-1.37212	0
ENSG00000004142	POLDIP2	-1.32292	0
ENSG00000175727	MLXIP	-1.30787	0
ENSG00000159166	LAD1	-1.29143	0
ENSG00000267261	AC099811.2	-1.28366	0
ENSG00000114353	GNAI2	-1.27843	0
ENSG00000099875	MKNK2	-1.25731	0
ENSG00000136830	NIBAN2	-1.22842	0
ENSG00000185567	AHNAK2	-1.12665	0
ENSG00000146648	EGFR	-1.08041	0
ENSG00000197111	PCBP2	-1.04051	0
ENSG00000112297	CRYBG1	-0.952826	0
ENSG00000161011	SQSTM1	1.04675	0
ENSG00000184292	TACSTD2	1.12067	0
ENSG00000124201	ZNFX1	1.20017	0
ENSG00000160932	LY6E	1.22665	0
ENSG00000167767	KRT80	1.24076	0
ENSG00000090905	TNRC6A	1.29827	0
ENSG00000103257	SLC7A5	1.30535	0
ENSG00000185745	IFIT1	1.31639	0
ENSG00000156675	RAB11FIP1	1.34376	0
ENSG00000076706	MCAM	1.39465	0
ENSG00000113504	SLC12A7	1.40564	0
ENSG00000143320	CRABP2	1.461	0
ENSG00000090339	ICAM1	1.55328	0
ENSG00000077150	NFKB2	1.60826	0
ENSG00000111331	OAS3	1.61327	0
ENSG00000146826	MAP11	1.61692	0
ENSG00000111912	NCOA7	1.63445	0
ENSG00000103196	CRISPLD2	1.6385	0
ENSG00000173227	SYT12	1.6432	0
ENSG00000108821	COL1A1	1.65098	0
ENSG00000129474	AJUBA	1.72839	0
ENSG00000100906	NFKBIA	1.75261	0
ENSG00000106366	SERPINE1	1.78679	0
ENSG00000130513	GDF15	1.78681	0
ENSG00000128564	VGF	1.81297	0
ENSG00000167703	SLC43A2	1.94986	0
ENSG00000146674	IGFBP3	1.95505	0
ENSG00000135048	CEMIP2	1.99468	0
ENSG00000126709	IFI6	2.1085	0
ENSG00000050344	NFE2L3	2.29476	0
ENSG00000157601	MX1	2.46131	0
ENSG00000117525	F3	2.52403	0
ENSG00000198910	L1CAM	2.7124	0
ENSG00000132530	XAF1	2.76696	0
ENSG00000142871	CCN1	2.76713	0
ENSG00000166592	RRAD	3.46289	0
ENSG00000163347	CLDN1	4.42277	0
ENSG00000188042	ARL4C	-1.75372	8.60328e-305
ENSG00000070404	FSTL3	1.60735	1.25945e-299
ENSG00000142459	EVI5L	-2.47049	3.25813e-299
ENSG00000113140	SPARC	0.92851	6.93495e-299
ENSG00000136153	LMO7	-1.85048	1.08468e-298
ENSG00000165806	CASP7	1.49132	1.58545e-296
ENSG00000183258	DDX41	-1.34541	1.59989e-296
ENSG00000122861	PLAU	1.30312	1.87884e-295
ENSG00000169242	EFNA1	1.33641	6.41465e-295
ENSG00000011422	PLAUR	1.5511	1.66647e-294
ENSG00000166165	CKB	1.42848	1.49258e-292
ENSG00000172795	DCP2	1.66626	2.63089e-290
ENSG00000179364	PACS2	-1.50795	4.54205e-289
ENSG00000262526	AC120057.2	-1.27142	6.37517e-288
ENSG00000171865	RNASEH1	-1.58508	1.57996e-287
ENSG00000124356	STAMBP	-2.22829	8.05346e-286
ENSG00000134755	DSC2	1.41869	2.9394e-283
ENSG00000108861	DUSP3	1.07653	6.26744e-282
ENSG00000029364	SLC39A9	-1.11067	6.27644e-282
ENSG00000141574	SECTM1	2.41874	4.67293e-281
ENSG00000068383	INPP5A	2.34926	1.10864e-280
ENSG00000100311	PDGFB	2.56019	2.60222e-280
ENSG00000183914	DNAH2	-1.49613	7.26007e-280
ENSG00000049249	TNFRSF9	2.8165	1.926e-279
ENSG00000205426	KRT81	3.58073	1.17728e-278
ENSG00000110090	CPT1A	1.12201	1.60053e-278
ENSG00000108551	RASD1	2.60529	3.02038e-275
ENSG00000175215	CTDSP2	-1.14448	6.6202e-274
ENSG00000150687	PRSS23	-0.82917	4.4419e-270
ENSG00000182473	EXOC7	-1.34488	1.04498e-269
ENSG00000053747	LAMA3	-1.0624	5.84541e-269
ENSG00000242114	MTFP1	-1.71897	6.78145e-269
ENSG00000182196	ARL6IP4	-2.10473	2.90182e-268
ENSG00000148344	PTGES	1.01988	3.7479e-267
ENSG00000115267	IFIH1	1.47472	1.09085e-265
ENSG00000117318	ID3	1.14896	1.50106e-265
ENSG00000149476	TKFC	-2.39262	2.32738e-264
ENSG00000130066	SAT1	1.20646	2.53473e-263
ENSG00000089159	PXN	-0.997283	2.18177e-259
ENSG00000108604	SMARCD2	-1.42991	1.20239e-258
ENSG00000099377	HSD3B7	-1.63343	1.63752e-258
ENSG00000101347	SAMHD1	1.37082	1.79477e-258
ENSG00000204516	MICB	2.00646	4.24299e-258
ENSG00000211891	IGHE	2.68882	1.075e-254
ENSG00000135473	PAN2	-1.55311	1.54669e-254
ENSG00000117593	DARS2	-1.02131	2.4602e-251
ENSG00000177189	RPS6KA3	-1.11298	5.26338e-250
ENSG00000204604	ZNF468	1.09554	1.29167e-249
ENSG00000131653	TRAF7	-1.35074	7.4131e-248
ENSG00000013374	NUB1	1.04253	5.45676e-247
ENSG00000112096	SOD2	1.08929	1.42524e-246
ENSG00000122952	ZWINT	-1.34158	9.28585e-246
ENSG00000130703	OSBPL2	-1.73749	5.10285e-245
ENSG00000134802	SLC43A3	1.56561	1.90946e-244
ENSG00000052344	PRSS8	1.29946	3.73463e-244
ENSG00000162433	AK4	-1.22955	3.95168e-244
ENSG00000006282	SPATA20	-1.50119	4.92882e-243
ENSG00000075420	FNDC3B	1.15485	8.88943e-243
ENSG00000173193	PARP14	1.02703	1.83967e-242
ENSG00000004864	SLC25A13	-1.01071	9.75581e-242
ENSG00000076108	BAZ2A	-0.91387	1.5882e-240
ENSG00000100439	ABHD4	1.05976	1.56607e-239
ENSG00000198538	ZNF28	1.1289	3.09013e-238
ENSG00000188064	WNT7B	-1.39285	1.31047e-237
ENSG00000012232	EXTL3	-1.2816	2.13016e-237
ENSG00000138434	ITPRID2	-1.22016	4.80476e-237
ENSG00000128578	STRIP2	-1.00298	1.66906e-236
ENSG00000024422	EHD2	-1.28857	2.61818e-236
ENSG00000149177	PTPRJ	1.20673	5.63401e-236
ENSG00000123908	AGO2	1.14497	2.09337e-235
ENSG00000196642	RABL6	-1.20047	1.7543e-234
ENSG00000131711	MAP1B	0.940485	2.11619e-234
ENSG00000149932	TMEM219	-2.71422	6.46556e-234
ENSG00000060558	GNA15	-1.768	1.50486e-233
ENSG00000196683	TOMM7	-1.72827	3.21968e-233
ENSG00000075618	FSCN1	1.04163	2.77189e-232
ENSG00000006210	CX3CL1	1.41053	9.40157e-232
ENSG00000160877	NACC1	-2.42466	4.64591e-231
ENSG00000130164	LDLR	0.875193	3.10434e-230
ENSG00000171617	ENC1	1.15445	8.45915e-230
ENSG00000119285	HEATR1	1.01169	1.39529e-229
ENSG00000159840	ZYX	0.842255	1.88789e-229
ENSG00000189043	NDUFA4	-1.37117	3.64405e-229
ENSG00000126001	CEP250	-1.17079	3.64556e-228
ENSG00000040199	PHLPP2	1.2985	1.06084e-227
ENSG00000111707	SUDS3	-1.73218	5.8749e-227
ENSG00000160767	FAM189B	-1.29121	5.8749e-227
ENSG00000180448	ARHGAP45	1.43738	7.05417e-226
ENSG00000170027	YWHAG	0.744959	7.14182e-226
ENSG00000102218	RP2	1.854	1.91559e-225
ENSG00000151320	AKAP6	-1.53782	2.44548e-225
ENSG00000174371	EXO1	-1.4157	1.52204e-224
ENSG00000019186	CYP24A1	-1.40347	8.85554e-224
ENSG00000008517	IL32	3.31015	7.27481e-222
ENSG00000169057	MECP2	-1.31825	7.85992e-222
ENSG00000114573	ATP6V1A	0.90273	5.83267e-221
ENSG00000127418	FGFRL1	-1.99506	4.11295e-220
ENSG00000059804	SLC2A3	1.10997	1.20466e-219
ENSG00000104915	STX10	-1.36771	5.93118e-219
ENSG00000168439	STIP1	-0.884059	9.66174e-219
ENSG00000150938	CRIM1	0.857169	2.23901e-218
ENSG00000137497	NUMA1	-0.956701	2.73708e-216
ENSG00000168140	VASN	1.43938	8.56047e-216
ENSG00000023445	BIRC3	4.04054	8.74817e-216
ENSG00000139579	NABP2	-1.27383	2.96239e-215
ENSG00000286905	AC108488.2	-1.71842	3.60233e-215
ENSG00000064961	HMG20B	-1.22747	5.8505e-215
ENSG00000136068	FLNB	0.711034	5.8505e-215
ENSG00000142627	EPHA2	0.946424	9.5124e-215
ENSG00000138642	HERC6	1.35348	5.41712e-214
ENSG00000106771	TMEM245	0.892298	1.76461e-213
ENSG00000111676	ATN1	-1.70285	4.50524e-213
ENSG00000169826	CSGALNACT2	2.36031	5.92057e-213
ENSG00000033170	FUT8	-1.03067	1.50563e-212
ENSG00000145016	RUBCN	-1.38783	1.12516e-211
ENSG00000125648	SLC25A23	-1.13251	1.81451e-210
ENSG00000131203	IDO1	4.52799	1.86358e-209
ENSG00000117228	GBP1	1.78099	5.58615e-209
ENSG00000106785	TRIM14	0.930715	8.75084e-209
ENSG00000063245	EPN1	-1.33004	1.41909e-208
ENSG00000174640	SLCO2A1	1.00477	2.65352e-208
ENSG00000118503	TNFAIP3	2.08835	1.4339e-207
ENSG00000166326	TRIM44	-1.37503	2.97978e-207
ENSG00000179222	MAGED1	-0.887514	3.6429e-206
ENSG00000164252	AGGF1	-1.66721	2.81923e-203
ENSG00000182195	LDOC1	-1.16656	5.41106e-203
ENSG00000080200	CRYBG3	-1.00996	6.19543e-203
ENSG00000035403	VCL	-0.742516	8.94763e-203
ENSG00000125347	IRF1	1.30366	1.47771e-202
ENSG00000102225	CDK16	-0.883182	4.75938e-202
ENSG00000067082	KLF6	0.966913	1.82155e-201
ENSG00000153292	ADGRF1	-1.37614	1.94566e-201
ENSG00000185215	TNFAIP2	0.720867	2.11928e-201
ENSG00000180611	MB21D2	1.64279	2.99241e-201
ENSG00000175482	POLD4	-1.23978	3.73211e-200
ENSG00000163545	NUAK2	2.05475	1.44175e-199
ENSG00000078061	ARAF	-1.08187	3.56671e-199
ENSG00000127616	SMARCA4	-0.821929	1.13592e-197
ENSG00000164068	RNF123	-1.49962	6.62299e-197
ENSG00000072274	TFRC	0.715868	7.01608e-197
ENSG00000179820	MYADM	-1.26888	8.35024e-197
ENSG00000136280	CCM2	-1.04662	2.10141e-196
ENSG00000136381	IREB2	1.12248	2.19426e-196
ENSG00000170442	KRT86	3.22543	5.89531e-196
ENSG00000125834	STK35	-0.994554	7.18179e-196
ENSG00000119922	IFIT2	1.23735	2.91059e-195
ENSG00000100577	GSTZ1	-1.52601	6.2877e-195
ENSG00000185507	IRF7	2.18973	1.06955e-194
ENSG00000198369	SPRED2	-1.65922	4.13793e-194
ENSG00000174574	AKIRIN1	1.41529	7.08081e-194
ENSG00000124225	PMEPA1	1.15171	1.83232e-193
ENSG00000072364	AFF4	1.01685	2.15918e-193
ENSG00000128581	IFT22	-1.51815	5.90886e-193
ENSG00000196136	SERPINA3	2.40737	7.66181e-191
ENSG00000141179	PCTP	-1.64425	9.20849e-191
ENSG00000118523	CCN2	2.32911	1.07225e-190
ENSG00000145901	TNIP1	0.933738	1.41215e-190
ENSG00000083312	TNPO1	0.887701	1.43392e-190
ENSG00000203485	INF2	-0.863621	5.14745e-190
ENSG00000100030	MAPK1	0.700501	1.30714e-189
ENSG00000076003	MCM6	-1.05129	4.92715e-188
ENSG00000198055	GRK6	-1.64133	8.68705e-188
ENSG00000167193	CRK	0.825301	1.24342e-187
ENSG00000169991	IFFO2	1.10938	1.19834e-186
ENSG00000005884	ITGA3	-0.785668	2.44174e-186
ENSG00000273259	AL049839.2	2.06824	2.44903e-186
ENSG00000178150	ZNF114	-0.996643	4.65284e-185
ENSG00000106683	LIMK1	-0.820544	4.72659e-185
ENSG00000147383	NSDHL	-1.0635	1.22071e-184
ENSG00000256514	AP003419.1	-1.20589	1.77108e-184
ENSG00000163349	HIPK1	1.12479	1.92179e-183
ENSG00000249590	AC004832.3	-1.17745	1.93522e-183
ENSG00000197694	SPTAN1	0.789868	5.93703e-183
ENSG00000143314	MRPL24	-1.02719	6.2771e-183
ENSG00000157823	AP3S2	-1.37267	1.16808e-182
ENSG00000101935	AMMECR1	1.34595	2.94224e-181
ENSG00000089127	OAS1	1.28454	5.00043e-181
ENSG00000198793	MTOR	-0.983326	6.59509e-181
ENSG00000100243	CYB5R3	-0.971242	1.45597e-180
ENSG00000131788	PIAS3	-1.16983	1.8466e-180
ENSG00000167460	TPM4	0.678359	2.95046e-180
ENSG00000159339	PADI4	2.30687	4.69337e-180
ENSG00000055332	EIF2AK2	1.06651	9.20502e-180
ENSG00000177239	MAN1B1	-1.04856	1.30836e-179
ENSG00000142156	COL6A1	0.877417	3.84178e-179
ENSG00000118985	ELL2	-1.43714	1.13928e-178
ENSG00000126247	CAPNS1	-0.687038	1.45202e-178
ENSG00000166974	MAPRE2	-1.93116	1.54171e-178
ENSG00000186522	SEPTIN10	-1.00524	1.68348e-178
ENSG00000107554	DNMBP	-1.15713	2.33248e-178
ENSG00000205531	NAP1L4	-0.99967	2.92365e-178
ENSG00000166444	DENND2B	-1.60629	3.15792e-178
ENSG00000183723	CMTM4	0.958703	1.21199e-177
ENSG00000143878	RHOB	1.16518	1.82788e-177
ENSG00000025708	TYMP	1.40878	2.28917e-177
ENSG00000141298	SSH2	-1.23384	2.46828e-177
ENSG00000084693	AGBL5	-1.25963	3.25225e-177
ENSG00000115221	ITGB6	-1.7014	4.12188e-177
ENSG00000115762	PLEKHB2	0.71839	5.47083e-177
ENSG00000142453	CARM1	-0.946793	5.94207e-177
ENSG00000070413	DGCR2	-1.06047	1.85626e-176
ENSG00000113739	STC2	0.974063	2.10976e-176
ENSG00000125772	GPCPD1	1.55466	2.82011e-176
ENSG00000144580	CNOT9	-1.12503	3.72935e-175
ENSG00000160803	UBQLN4	-0.965516	1.18262e-174
ENSG00000143375	CGN	0.902652	1.73165e-174
ENSG00000250021	ARPIN-AP3S2	-1.29242	3.04099e-174
ENSG00000072110	ACTN1	0.595429	8.27798e-174
ENSG00000113070	HBEGF	2.12227	1.70875e-173
ENSG00000075426	FOSL2	0.774742	1.86575e-173
ENSG00000134278	SPIRE1	-1.40677	2.08308e-173
ENSG00000276043	UHRF1	-0.791534	4.43066e-173
ENSG00000060491	OGFR	1.01709	6.89807e-173
ENSG00000068078	FGFR3	2.28572	6.97697e-173
ENSG00000103035	PSMD7	0.897542	7.50103e-173
ENSG00000101846	STS	0.969393	8.56306e-173
ENSG00000057252	SOAT1	-0.999391	9.20764e-173
ENSG00000182934	SRPRA	0.87881	2.0726e-172
ENSG00000126012	KDM5C	-0.843497	3.93797e-172
ENSG00000196943	NOP9	0.97752	7.43415e-172
ENSG00000168003	SLC3A2	1.13614	8.29269e-172
ENSG00000104613	INTS10	-1.35523	9.8349e-172
ENSG00000149091	DGKZ	-1.01701	6.04421e-170
ENSG00000025800	KPNA6	-0.950124	9.46861e-170
ENSG00000103018	CYB5B	-0.85295	5.87778e-169
ENSG00000146834	MEPCE	-0.848068	9.32756e-169
ENSG00000254979	AP000781.2	1.53525	4.22143e-168
ENSG00000184436	THAP7	-1.89158	5.88508e-168
ENSG00000130707	ASS1	0.948549	1.1181e-167
ENSG00000073712	FERMT2	1.10743	3.53433e-167
ENSG00000143543	JTB	-1.20701	3.64336e-167
ENSG00000158470	B4GALT5	0.734474	8.47825e-167
ENSG00000173442	EHBP1L1	-1.51203	1.12951e-166
ENSG00000069956	MAPK6	1.09655	3.48796e-166
ENSG00000140941	MAP1LC3B	0.968957	1.05499e-165
ENSG00000142634	EFHD2	-1.0873	1.18323e-165
ENSG00000135956	TMEM127	-1.00485	1.55735e-165
ENSG00000143816	WNT9A	-1.04005	1.69883e-165
ENSG00000156966	B3GNT7	1.37693	3.62578e-165
ENSG00000105357	MYH14	-1.45794	3.7411e-164
ENSG00000134138	MEIS2	-2.04489	4.02836e-164
ENSG00000101412	E2F1	-1.25215	4.18139e-164
ENSG00000052795	FNIP2	-1.90242	5.98196e-164
ENSG00000114019	AMOTL2	1.01122	6.27071e-164
ENSG00000239620	PRR20G	3.8872	1.22582e-163
ENSG00000125970	RALY	-0.963864	1.85102e-163
ENSG00000170381	SEMA3E	-1.51656	1.91901e-163
ENSG00000165105	RASEF	1.10171	2.42617e-163
ENSG00000197226	TBC1D9B	-0.86848	3.14645e-163
ENSG00000248098	BCKDHA	-1.426	5.58496e-163
ENSG00000139289	PHLDA1	-1.30697	1.1537e-162
ENSG00000113580	NR3C1	-0.961656	1.66344e-162
ENSG00000075275	CELSR1	0.741332	3.38939e-162
ENSG00000255730	AC011462.1	-1.42073	3.93391e-162
ENSG00000184916	JAG2	0.972779	4.07944e-162
ENSG00000188229	TUBB4B	-0.652607	1.03979e-161
ENSG00000173848	NET1	0.909167	3.99982e-161
ENSG00000100065	CARD10	1.02846	4.24359e-161
ENSG00000188725	SMIM15	1.57921	5.4523e-161
ENSG00000182704	TSKU	0.957778	1.21504e-160
ENSG00000143384	MCL1	0.737715	1.53471e-160
ENSG00000189143	CLDN4	0.838785	1.89496e-160
ENSG00000167778	SPRYD3	-1.13396	6.94734e-160
ENSG00000213928	IRF9	1.16077	6.98046e-160
ENSG00000179833	SERTAD2	-1.44537	7.74554e-160
ENSG00000008256	CYTH3	0.938578	1.16884e-159
ENSG00000168016	TRANK1	1.18777	2.13489e-159
ENSG00000105486	LIG1	-1.25649	2.20819e-159
ENSG00000285000	AC008581.2	-1.69486	2.3766e-159
ENSG00000130508	PXDN	1.15557	2.37824e-159
ENSG00000114054	PCCB	-1.29333	2.43529e-159
ENSG00000127824	TUBA4A	0.870589	3.13912e-158
ENSG00000102054	RBBP7	-0.803539	4.91988e-158
ENSG00000105778	AVL9	-0.729876	5.15777e-158
ENSG00000103855	CD276	0.732531	6.47417e-158
ENSG00000167693	NXN	0.781151	4.58905e-157
ENSG00000131669	NINJ1	1.17935	4.70179e-157
ENSG00000182606	TRAK1	-1.22648	4.85297e-157
ENSG00000163162	RNF149	1.24911	1.2074e-156
ENSG00000073060	SCARB1	0.848617	9.02421e-156
ENSG00000149948	HMGA2	1.25638	1.7548e-155
ENSG00000140632	GLYR1	0.757984	5.04359e-155
ENSG00000126522	ASL	-1.29984	8.11566e-155
ENSG00000184602	SNN	1.09778	1.56702e-154
ENSG00000138772	ANXA3	0.888492	4.45811e-154
ENSG00000142784	WDTC1	-1.47381	9.17244e-154
ENSG00000176986	SEC24C	-0.7342	1.03427e-153
ENSG00000115977	AAK1	-1.06603	2.11139e-153
ENSG00000105618	PRPF31	-0.794302	2.27007e-153
ENSG00000181192	DHTKD1	-1.27394	2.71829e-153
ENSG00000137168	PPIL1	-1.31271	8.29232e-153
ENSG00000135913	USP37	-1.56351	1.93428e-152
ENSG00000179776	CDH5	2.42199	2.36351e-152
ENSG00000142599	RERE	-1.25722	3.02935e-152
ENSG00000118898	PPL	-1.02989	6.46197e-152
ENSG00000103148	NPRL3	-1.02267	7.07405e-151
ENSG00000064195	DLX3	1.97271	7.96037e-151
ENSG00000141424	SLC39A6	0.95656	8.75535e-151
ENSG00000005156	LIG3	-1.04361	3.37903e-150
ENSG00000145860	RNF145	0.646347	4.15765e-150
ENSG00000165169	DYNLT3	-2.04014	7.60538e-150
ENSG00000163513	TGFBR2	0.723246	1.22305e-149
ENSG00000149328	GLB1L2	-3.15159	1.24496e-149
ENSG00000054793	ATP9A	-0.867421	1.37507e-149
ENSG00000064490	RFXANK	-1.88246	2.65132e-149
ENSG00000171992	SYNPO	0.816652	4.06354e-149
ENSG00000012048	BRCA1	-0.821108	6.08484e-149
ENSG00000152137	HSPB8	1.30578	9.87533e-149
ENSG00000135090	TAOK3	-1.44901	2.06539e-148
ENSG00000108389	MTMR4	-1.01586	2.19587e-148
ENSG00000006715	VPS41	-0.855728	2.67183e-148
ENSG00000149357	LAMTOR1	-1.1651	4.45701e-147
ENSG00000103540	CCP110	-1.29257	5.3701e-147
ENSG00000258366	RTEL1	-1.2996	9.90633e-147
ENSG00000111335	OAS2	1.42288	1.01514e-146
ENSG00000100335	MIEF1	-0.870281	2.29077e-146
ENSG00000163812	ZDHHC3	-0.905808	2.44021e-145
ENSG00000149591	TAGLN	1.52589	3.35275e-145
ENSG00000160445	ZER1	-1.19379	3.85932e-145
ENSG00000115966	ATF2	-1.26474	9.69012e-145
ENSG00000166783	MARF1	-1.02541	1.15013e-144
ENSG00000272325	NUDT3	-0.998056	2.09235e-144
ENSG00000242498	ARPIN	-1.09424	2.54297e-144
ENSG00000169155	ZBTB43	1.40505	3.3892e-144
ENSG00000095752	IL11	1.74579	1.33391e-143
ENSG00000175130	MARCKSL1	-0.955413	1.93401e-143
ENSG00000007541	PIGQ	-1.07637	3.69863e-143
ENSG00000130821	SLC6A8	1.39961	4.6565e-143
ENSG00000081087	OSTM1	1.75053	5.37834e-143
ENSG00000141401	IMPA2	-0.975894	1.61611e-142
ENSG00000173402	DAG1	0.609446	2.71337e-142
ENSG00000179604	CDC42EP4	-0.947561	1.301e-141
ENSG00000173210	ABLIM3	-0.845529	1.45231e-141
ENSG00000138172	CALHM2	-1.34264	2.63707e-141
ENSG00000205413	SAMD9	0.980549	3.2854e-141
ENSG00000112576	CCND3	0.919544	3.33193e-141
ENSG00000148672	GLUD1	-0.657977	4.67708e-141
ENSG00000101311	FERMT1	-1.01097	8.19273e-141
ENSG00000059378	PARP12	0.990764	1.70496e-140
ENSG00000132357	CARD6	-1.30563	1.91827e-140
ENSG00000171206	TRIM8	-1.39037	3.07409e-140
ENSG00000135414	GDF11	-1.33333	3.29248e-140
ENSG00000169429	CXCL8	4.33081	3.42622e-140
ENSG00000006432	MAP3K9	-0.919033	7.18154e-140
ENSG00000185963	BICD2	0.893706	1.44136e-139
ENSG00000189060	H1-0	-0.830865	2.62009e-139
ENSG00000107223	EDF1	-0.920016	5.29841e-139
ENSG00000166016	ABTB2	1.20162	7.22911e-139
ENSG00000115641	FHL2	-1.52902	1.15708e-138
ENSG00000120129	DUSP1	1.59385	2.78068e-138
ENSG00000077935	SMC1B	-1.15049	2.94085e-138
ENSG00000121579	NAA50	1.01823	2.96406e-138
ENSG00000011451	WIZ	-1.09892	4.12343e-138
ENSG00000089050	RBBP9	-1.42198	6.64036e-138
ENSG00000128422	KRT17	3.87476	6.64036e-138
ENSG00000120889	TNFRSF10B	0.814594	1.43472e-137
ENSG00000110092	CCND1	0.740831	1.82024e-137
ENSG00000170379	TCAF2	-2.46932	2.07462e-137
ENSG00000165406	MARCHF8	-1.54171	2.73289e-137
ENSG00000172818	OVOL1	1.731	2.92668e-137
ENSG00000041357	PSMA4	-1.02891	3.22314e-137
ENSG00000135525	MAP7	-1.4718	4.24196e-137
ENSG00000183668	PSG9	1.69599	4.42907e-137
ENSG00000069869	NEDD4	1.50502	4.89016e-137
ENSG00000163754	GYG1	-1.47082	4.91737e-137
ENSG00000187608	ISG15	1.21719	9.43977e-137
ENSG00000143776	CDC42BPA	-1.10749	1.39276e-136
ENSG00000122565	CBX3	-0.791169	1.51622e-136
ENSG00000168612	ZSWIM1	-1.90998	1.88915e-136
ENSG00000148229	POLE3	-0.940492	4.1311e-136
ENSG00000110917	MLEC	-0.676151	5.38139e-136
ENSG00000198176	TFDP1	-0.883049	3.83882e-135
ENSG00000107960	STN1	-1.4251	4.22865e-135
ENSG00000090621	PABPC4	0.647976	6.30744e-135
ENSG00000092969	TGFB2	1.03506	7.3448e-135
ENSG00000005893	LAMP2	0.753604	8.84926e-135
ENSG00000150093	ITGB1	0.678653	1.10668e-134
ENSG00000124831	LRRFIP1	-0.811951	1.23385e-134
ENSG00000099899	TRMT2A	-1.04465	1.26965e-134
ENSG00000169641	LUZP1	-0.961511	2.17045e-134
ENSG00000165757	JCAD	-0.868733	1.46953e-133
ENSG00000213977	TAX1BP3	-0.9261	2.16883e-133
ENSG00000002834	LASP1	-0.597569	2.67172e-133
ENSG00000106003	LFNG	1.46062	3.11962e-133
ENSG00000180182	MED14	-0.714668	3.88973e-133
ENSG00000170961	HAS2	-2.014	3.64079e-132
ENSG00000156642	NPTN	0.776462	6.93459e-132
ENSG00000205356	TECPR1	-1.44473	1.21328e-131
ENSG00000145604	SKP2	-1.11469	1.36956e-131
ENSG00000189067	LITAF	0.682404	2.58781e-131
ENSG00000064393	HIPK2	-0.79294	3.10259e-131
ENSG00000114770	ABCC5	0.837757	3.17901e-131
ENSG00000184564	SLITRK6	-1.65362	4.23666e-131
ENSG00000130202	NECTIN2	1.05945	5.56258e-131
ENSG00000179262	RAD23A	-0.685712	6.32189e-131
ENSG00000123636	BAZ2B	-1.42257	1.2255e-130
ENSG00000102081	FMR1	1.26753	3.24822e-130
ENSG00000146859	TMEM140	2.422	4.39504e-130
ENSG00000147041	SYTL5	-1.64756	1.00523e-129
ENSG00000029725	RABEP1	-0.989146	1.09494e-129
ENSG00000079308	TNS1	2.17624	1.46852e-129
ENSG00000082213	C5orf22	-1.74331	1.82446e-129
ENSG00000140464	PML	0.819512	3.04913e-129
ENSG00000175470	PPP2R2D	-1.20721	4.38163e-129
ENSG00000128849	CGNL1	-1.42401	5.40458e-129
ENSG00000183963	SMTN	-1.03379	8.25499e-129
ENSG00000104131	EIF3J	0.965759	1.03751e-128
ENSG00000171148	TADA3	-0.894924	1.25726e-128
ENSG00000088305	DNMT3B	1.1486	1.40826e-128
ENSG00000151176	PLBD2	-1.25405	1.83328e-128
ENSG00000170037	CNTROB	-0.913488	2.66942e-128
ENSG00000126067	PSMB2	0.652505	2.9273e-128
ENSG00000099917	MED15	0.694481	3.10455e-128
ENSG00000198805	PNP	-0.994279	4.31078e-128
ENSG00000108679	LGALS3BP	0.540618	5.64556e-128
ENSG00000204673	AKT1S1	-1.0759	8.55071e-128
ENSG00000075711	DLG1	0.745766	1.22001e-126
ENSG00000270299	AL121758.1	0.848224	3.49015e-126
ENSG00000165678	GHITM	0.594454	7.09636e-126
ENSG00000265763	ZNF488	-2.11954	9.38057e-126
ENSG00000140199	SLC12A6	-1.47711	1.24431e-125
ENSG00000167291	TBC1D16	-0.811709	3.31623e-125
ENSG00000285641	AL358472.6	-0.877304	3.92421e-125
ENSG00000076248	UNG	-0.936188	9.56552e-125
ENSG00000271303	SRXN1	0.847582	1.30378e-124
ENSG00000041982	TNC	-0.491243	3.82786e-124
ENSG00000108465	CDK5RAP3	-1.23902	9.99283e-124
ENSG00000134779	TPGS2	-0.964214	1.07555e-123
ENSG00000184992	BRI3BP	-1.30092	1.77167e-123
ENSG00000065308	TRAM2	-1.16815	2.08711e-123
ENSG00000196116	TDRD7	1.37945	2.30868e-123
ENSG00000152778	IFIT5	1.04725	3.16721e-123
ENSG00000114859	CLCN2	1.27228	5.26711e-123
ENSG00000136999	CCN3	1.6749	7.12278e-123
ENSG00000143319	ISG20L2	-0.977651	9.60105e-123
ENSG00000124357	NAGK	0.990206	1.25174e-122
ENSG00000117153	KLHL12	-1.10491	1.32909e-122
ENSG00000165434	PGM2L1	0.997908	1.58015e-122
ENSG00000198832	SELENOM	0.967182	6.50113e-121
ENSG00000078081	LAMP3	2.07445	1.42672e-120
ENSG00000095203	EPB41L4B	0.923104	2.03003e-120
ENSG00000137404	NRM	-1.75457	3.25394e-120
ENSG00000130741	EIF2S3	0.687408	3.56346e-120
ENSG00000147130	ZMYM3	-0.7988	5.12085e-120
ENSG00000072135	PTPN18	-1.0644	5.707e-120
ENSG00000066248	NGEF	-1.68271	6.31566e-120
ENSG00000147251	DOCK11	-1.064	6.75435e-120
ENSG00000145782	ATG12	-1.0693	7.0986e-120
ENSG00000086289	EPDR1	0.863875	9.36893e-120
ENSG00000196367	TRRAP	-0.673983	1.18094e-119
ENSG00000129353	SLC44A2	0.723059	2.88911e-119
ENSG00000213145	CRIP1	1.06435	3.6761e-119
ENSG00000117519	CNN3	0.641085	4.32456e-119
ENSG00000168906	MAT2A	-0.637902	4.85881e-119
ENSG00000167470	MIDN	0.853523	5.70795e-119
ENSG00000101335	MYL9	0.889235	6.07448e-119
ENSG00000160161	CILP2	0.891597	9.41464e-119
ENSG00000140961	OSGIN1	1.35532	1.07122e-118
ENSG00000164880	INTS1	-0.759499	1.88458e-118
ENSG00000161203	AP2M1	-0.575448	3.56899e-118
ENSG00000130775	THEMIS2	1.11425	3.75207e-118
ENSG00000109790	KLHL5	-1.01275	4.49989e-118
ENSG00000197622	CDC42SE1	0.619969	4.60806e-118
ENSG00000104419	NDRG1	0.651812	1.0836e-117
ENSG00000181817	LSM10	-1.829	1.18504e-117
ENSG00000167118	URM1	-1.01969	2.03726e-117
ENSG00000101843	PSMD10	-1.28977	2.36324e-117
ENSG00000143321	HDGF	0.484573	7.06577e-117
ENSG00000031003	FAM13B	-1.15715	8.3504e-117
ENSG00000165688	PMPCA	-0.878329	1.13999e-116
ENSG00000169908	TM4SF1	0.617209	1.40337e-116
ENSG00000071655	MBD3	-0.866691	2.03828e-116
ENSG00000197448	GSTK1	-0.782313	2.62271e-116
ENSG00000105976	MET	-0.572324	2.85598e-116
ENSG00000119917	IFIT3	0.77165	5.95221e-116
ENSG00000177469	CAVIN1	0.65143	6.33402e-116
ENSG00000184545	DUSP8	2.04833	6.72906e-116
ENSG00000165689	ENTR1	-0.992812	8.38657e-116
ENSG00000215305	VPS16	-1.11914	8.97124e-116
ENSG00000105443	CYTH2	-1.20197	9.23119e-116
ENSG00000153094	BCL2L11	0.882222	1.68739e-115
ENSG00000171208	NETO2	-0.91615	2.33492e-115
ENSG00000076641	PAG1	1.01462	2.45843e-115
ENSG00000089876	DHX32	-0.896247	2.5798e-115
ENSG00000072778	ACADVL	-0.713816	3.81812e-115
ENSG00000126062	TMEM115	-1.30069	5.66026e-115
ENSG00000019144	PHLDB1	-1.01362	1.28833e-114
ENSG00000221890	NPTXR	0.889615	1.713e-114
ENSG00000256349	AP002748.5	-0.952505	2.23389e-114
ENSG00000132341	RAN	-0.63998	3.67539e-114
ENSG00000112078	KCTD20	0.887532	4.91406e-114
ENSG00000166348	USP54	-0.995913	6.19715e-114
ENSG00000198959	TGM2	0.691327	7.20485e-114
ENSG00000141258	SGSM2	-1.0349	7.30262e-114
ENSG00000152766	ANKRD22	-3.29699	2.56034e-113
ENSG00000186815	TPCN1	-0.742906	4.53623e-113
ENSG00000167775	CD320	-1.17452	5.94826e-113
ENSG00000248643	RBM14-RBM4	0.662193	6.13506e-113
ENSG00000119630	PGF	2.07249	1.04141e-112
ENSG00000148297	MED22	-1.15854	1.99119e-112
ENSG00000152952	PLOD2	0.742797	2.10535e-112
ENSG00000100342	APOL1	0.953208	2.22132e-112
ENSG00000147872	PLIN2	0.658177	2.59692e-112
ENSG00000173281	PPP1R3B	1.03374	3.09241e-112
ENSG00000158769	F11R	-0.63252	3.93639e-112
ENSG00000124733	MEA1	-1.11461	4.13321e-112
ENSG00000107201	DDX58	0.831484	4.56958e-112
ENSG00000100083	GGA1	-0.97367	1.67197e-111
ENSG00000119333	DYNC2I2	-0.90353	3.4029e-111
ENSG00000203880	PCMTD2	-1.19069	6.03276e-111
ENSG00000074527	NTN4	0.849004	6.19484e-111
ENSG00000213853	EMP2	-0.669688	6.50787e-111
ENSG00000109685	NSD2	-0.670056	7.11119e-111
ENSG00000076928	ARHGEF1	-1.26387	9.43347e-111
ENSG00000144036	EXOC6B	-1.03394	1.32293e-110
ENSG00000122390	NAA60	-1.34742	1.37745e-110
ENSG00000107864	CPEB3	2.51572	1.74401e-110
ENSG00000116017	ARID3A	1.4952	2.27015e-110
ENSG00000141753	IGFBP4	1.05526	2.71137e-110
ENSG00000143624	INTS3	-0.703742	2.81738e-110
ENSG00000143476	DTL	-0.81048	6.55892e-110
ENSG00000288684	AL353671.1	0.818885	9.37838e-110
ENSG00000164466	SFXN1	0.654079	1.39862e-109
ENSG00000174483	BBS1	-1.21256	1.594e-109
ENSG00000275832	ARHGAP23	1.0527	1.69254e-109
ENSG00000213281	NRAS	1.0755	1.72815e-109
ENSG00000100558	PLEK2	1.02601	1.98436e-109
ENSG00000116649	SRM	0.603669	2.63147e-109
ENSG00000134775	FHOD3	-1.03256	2.98016e-109
ENSG00000008735	MAPK8IP2	0.999633	4.78361e-109
ENSG00000148985	PGAP2	-1.79198	5.21026e-109
ENSG00000143374	TARS2	-0.853908	7.01383e-109
ENSG00000115758	ODC1	0.754703	7.01383e-109
ENSG00000144231	POLR2D	-1.00158	1.11012e-108
ENSG00000036257	CUL3	-0.78628	1.16656e-108
ENSG00000142552	RCN3	-1.64408	2.03983e-108
ENSG00000164023	SGMS2	1.35598	3.92692e-108
ENSG00000137203	TFAP2A	0.947394	5.80056e-108
ENSG00000114127	XRN1	0.827812	6.05731e-108
ENSG00000134070	IRAK2	1.17485	6.30635e-108
ENSG00000145819	ARHGAP26	-0.92721	7.72569e-108
ENSG00000110057	UNC93B1	0.969093	9.45972e-108
ENSG00000241878	PISD	1.01666	9.91374e-108
ENSG00000123643	SLC36A1	1.43614	1.0595e-107
ENSG00000128342	LIF	0.820437	1.10964e-107
ENSG00000167977	KCTD5	0.803078	1.32277e-107
ENSG00000144824	PHLDB2	0.659395	1.50524e-107
ENSG00000205544	TMEM256	-1.0987	1.59492e-107
ENSG00000118894	EEF2KMT	-1.35571	1.9016e-107
ENSG00000005020	SKAP2	-0.838477	1.96048e-107
ENSG00000158109	TPRG1L	0.992781	2.23964e-107
ENSG00000187837	H1-2	-1.3815	3.54637e-107
ENSG00000099942	CRKL	0.574636	3.95096e-107
ENSG00000143418	CERS2	0.607427	4.54612e-107
ENSG00000133030	MPRIP	-0.602572	9.2484e-107
ENSG00000135678	CPM	-1.28482	9.59023e-107
ENSG00000119685	TTLL5	-0.882812	1.12737e-106
ENSG00000091409	ITGA6	-0.65348	1.36277e-106
ENSG00000100380	ST13	0.593147	1.90976e-106
ENSG00000108819	PPP1R9B	0.71668	2.08238e-106
ENSG00000261609	GAN	1.1717	2.27117e-106
ENSG00000159388	BTG2	2.53817	2.93634e-106
ENSG00000014257	ACP3	-1.45063	3.14035e-106
ENSG00000188641	DPYD	-1.41257	9.86206e-106
ENSG00000135052	GOLM1	-0.564661	1.38035e-105
ENSG00000167930	FAM234A	-0.756339	2.19729e-105
ENSG00000132182	NUP210	-0.605575	5.64815e-105
ENSG00000174021	GNG5	1.0016	6.94908e-105
ENSG00000131462	TUBG1	-0.654587	1.51774e-104
ENSG00000139436	GIT2	-1.20261	1.9455e-104
ENSG00000062822	POLD1	-0.859041	2.17153e-104
ENSG00000144821	MYH15	-1.49094	3.30934e-104
ENSG00000162851	TFB2M	-1.44343	6.79337e-104
ENSG00000167972	ABCA3	-0.890392	7.91348e-104
ENSG00000181019	NQO1	0.714784	9.65535e-104
ENSG00000006534	ALDH3B1	-0.641738	1.1687e-103
ENSG00000186480	INSIG1	0.632598	1.45842e-103
ENSG00000108784	NAGLU	-1.09297	2.50119e-103
ENSG00000206418	RAB12	1.07616	2.92907e-103
ENSG00000197183	NOL4L	1.44847	3.53952e-103
ENSG00000271503	CCL5	3.48693	3.78351e-103
ENSG00000257341	AL928654.3	0.945932	3.79651e-103
ENSG00000154723	ATP5PF	-1.09771	6.58129e-103
ENSG00000125124	BBS2	-1.09978	7.79614e-103
ENSG00000151612	ZNF827	-1.63774	8.04464e-103
ENSG00000101224	CDC25B	-0.559511	9.79696e-103
ENSG00000104852	SNRNP70	-0.822716	1.72985e-102
ENSG00000198380	GFPT1	0.688838	1.79748e-102
ENSG00000137364	TPMT	-1.56906	1.94073e-102
ENSG00000168259	DNAJC7	0.707487	3.19409e-102
ENSG00000163069	SGCB	1.06637	4.04133e-102
ENSG00000100359	SGSM3	-0.999906	4.68114e-102
ENSG00000070182	SPTB	-1.29665	5.46307e-102
ENSG00000184897	H1-10	-0.983786	6.32824e-102
ENSG00000172081	MOB3A	-0.955428	7.58439e-102
ENSG00000117461	PIK3R3	0.889757	1.02456e-101
ENSG00000235750	KIAA0040	2.07089	1.53057e-101
ENSG00000146963	LUC7L2	-0.745557	2.93647e-101
ENSG00000136279	DBNL	-0.80529	3.67354e-101
ENSG00000204520	MICA	1.12928	5.49728e-101
ENSG00000197713	RPE	0.855424	8.88661e-101
ENSG00000179913	B3GNT3	-1.36461	9.50808e-101
ENSG00000008838	MED24	-0.783249	2.10874e-100
ENSG00000143153	ATP1B1	0.831651	2.43984e-100
ENSG00000171451	DSEL	-1.57249	4.71259e-100
ENSG00000150457	LATS2	1.1138	4.94414e-100
ENSG00000162892	IL24	1.78964	7.53192e-100
ENSG00000205730	ITPRIPL2	-0.80048	7.58075e-100
ENSG00000188313	PLSCR1	0.815883	8.76616e-100
ENSG00000187239	FNBP1	-0.920622	1.11406e-99
ENSG00000174307	PHLDA3	-1.09764	1.50797e-99
ENSG00000012171	SEMA3B	0.942888	2.46398e-99
ENSG00000185499	MUC1	0.665286	4.05401e-99
ENSG00000203879	GDI1	0.648326	4.34246e-99
ENSG00000066654	THUMPD1	0.90142	4.9698e-99
ENSG00000104549	SQLE	0.59988	1.28818e-98
ENSG00000160410	SHKBP1	-1.1063	1.29142e-98
ENSG00000105298	CACTIN	-1.3229	1.46229e-98
ENSG00000173933	RBM4	0.626855	1.76951e-98
ENSG00000087086	FTL	0.555699	1.86135e-98
ENSG00000185630	PBX1	-1.11693	2.02632e-98
ENSG00000119912	IDE	0.780767	2.07515e-98
ENSG00000129103	SUMF2	-0.604932	2.17644e-98
ENSG00000170525	PFKFB3	-0.777764	3.54619e-98
ENSG00000165424	ZCCHC24	0.971186	5.09971e-98
ENSG00000171490	RSL1D1	0.581959	5.16769e-98
ENSG00000048828	FAM120A	-0.642065	7.27865e-98
ENSG00000127022	CANX	0.625893	8.17013e-98
ENSG00000141564	RPTOR	-0.943471	1.48201e-97
ENSG00000114554	PLXNA1	0.583673	1.51947e-97
ENSG00000130312	MRPL34	-1.38836	1.77284e-97
ENSG00000177409	SAMD9L	1.61428	2.22457e-97
ENSG00000174547	MRPL11	-0.725875	2.4125e-97
ENSG00000185885	IFITM1	0.900675	2.44479e-97
ENSG00000071127	WDR1	-0.534708	2.8588e-97
ENSG00000196935	SRGAP1	-0.949023	3.84729e-97
ENSG00000101365	IDH3B	-0.825619	4.32708e-97
ENSG00000080503	SMARCA2	-0.92528	4.34632e-97
ENSG00000183486	MX2	1.43721	6.35261e-97
ENSG00000100307	CBX7	-2.09496	6.90644e-97
ENSG00000134109	EDEM1	0.671782	8.14374e-97
ENSG00000160712	IL6R	-1.08768	8.81394e-97
ENSG00000137700	SLC37A4	-1.45769	1.27223e-96
ENSG00000082781	ITGB5	-0.83091	1.59208e-96
ENSG00000152661	GJA1	-1.09965	4.00497e-96
ENSG00000164970	FAM219A	0.85136	4.02114e-96
ENSG00000117632	STMN1	-0.80123	4.42573e-96
ENSG00000197822	OCLN	0.905307	5.20202e-96
ENSG00000196961	AP2A1	-0.686516	6.76606e-96
ENSG00000175416	CLTB	-1.09088	7.67879e-96
ENSG00000115310	RTN4	0.568521	1.3315e-95
ENSG00000078804	TP53INP2	-1.17112	1.3698e-95
ENSG00000151726	ACSL1	0.650899	1.91436e-95
ENSG00000113389	NPR3	1.45591	2.0858e-95
ENSG00000137166	FOXP4	-0.801925	3.38742e-95
ENSG00000156804	FBXO32	-0.704916	3.43677e-95
ENSG00000166619	BLCAP	0.773114	3.45857e-95
ENSG00000178209	PLEC	-0.774524	3.64179e-95
ENSG00000115946	PNO1	0.84257	4.26698e-95
ENSG00000134827	TCN1	-1.15145	5.94549e-95
ENSG00000198517	MAFK	1.00907	6.11574e-95
ENSG00000153395	LPCAT1	0.443742	8.92875e-95
ENSG00000087085	ACHE	2.01826	1.06314e-94
ENSG00000117592	PRDX6	-0.782562	1.35919e-94
ENSG00000101158	NELFCD	-0.851625	1.59588e-94
ENSG00000168092	PAFAH1B2	0.713557	1.68775e-94
ENSG00000107738	VSIR	1.0546	1.6995e-94
ENSG00000185298	CCDC137	-1.08759	1.71024e-94
ENSG00000138119	MYOF	-0.510037	1.7195e-94
ENSG00000123358	NR4A1	1.61786	2.02364e-94
ENSG00000185924	RTN4RL1	0.96564	3.9453e-94
ENSG00000104331	BPNT2	0.994752	4.5802e-94
ENSG00000087077	TRIP6	0.666683	5.92948e-94
ENSG00000247596	TWF2	-0.975152	6.89197e-94
ENSG00000164930	FZD6	0.828543	2.35052e-93
ENSG00000130826	DKC1	-0.594725	3.37076e-93
ENSG00000167114	SLC27A4	-0.77448	3.75113e-93
ENSG00000081923	ATP8B1	0.758878	6.07822e-93
ENSG00000105993	DNAJB6	0.602896	6.41333e-93
ENSG00000141510	TP53	0.556828	6.69404e-93
ENSG00000175662	TOM1L2	-0.869475	8.60755e-93
ENSG00000101019	UQCC1	-0.84056	1.0615e-92
ENSG00000177225	GATD1	-1.13792	1.20677e-92
ENSG00000223547	ZNF844	1.04676	1.49945e-92
ENSG00000288683	AC016027.6	-1.54807	1.60623e-92
ENSG00000189171	S100A13	-1.06131	2.19126e-92
ENSG00000155115	GTF3C6	-1.34988	2.45089e-92
ENSG00000129521	EGLN3	-1.1477	2.79446e-92
ENSG00000188986	NELFB	-0.788024	3.1027e-92
ENSG00000148343	MIGA2	-1.25408	3.13478e-92
ENSG00000177542	SLC25A22	0.915718	5.80567e-92
ENSG00000123505	AMD1	-0.810299	7.469e-92
ENSG00000042286	AIFM2	0.960131	8.78642e-92
ENSG00000100628	ASB2	2.95213	1.1525e-91
ENSG00000188878	FBF1	-1.45488	1.58024e-91
ENSG00000166483	WEE1	0.914991	1.61835e-91
ENSG00000141985	SH3GL1	0.62386	1.65248e-91
ENSG00000185043	CIB1	-0.804221	2.18452e-91
ENSG00000144283	PKP4	-0.654997	2.37581e-91
ENSG00000144381	HSPD1	0.564823	2.90521e-91
ENSG00000130956	HABP4	-1.52496	3.4148e-91
ENSG00000197903	H2BC12	0.768029	4.025e-91
ENSG00000035687	ADSS2	0.68605	5.57954e-91
ENSG00000106245	BUD31	-0.702499	6.53308e-91
ENSG00000160710	ADAR	-0.488683	7.452e-91
ENSG00000134001	EIF2S1	0.598136	1.12312e-90
ENSG00000163875	MEAF6	-1.29048	1.39399e-90
ENSG00000129473	BCL2L2	-1.11492	1.59764e-90
ENSG00000082641	NFE2L1	0.517344	1.65944e-90
ENSG00000204267	TAP2	0.788816	1.6652e-90
ENSG00000144354	CDCA7	-0.843889	2.13755e-90
ENSG00000176463	SLCO3A1	0.992233	2.2123e-90
ENSG00000161217	PCYT1A	0.619045	2.70398e-90
ENSG00000113161	HMGCR	0.638317	3.51925e-90
ENSG00000154760	SLFN13	-0.912451	3.99036e-90
ENSG00000126524	SBDS	0.583043	4.18118e-90
ENSG00000221963	APOL6	0.498105	5.53552e-90
ENSG00000185585	OLFML2A	0.890273	6.72132e-90
ENSG00000175220	ARHGAP1	-0.727988	9.81109e-90
ENSG00000143436	MRPL9	-0.671118	1.31577e-89
ENSG00000169814	BTD	-1.7322	1.48018e-89
ENSG00000115657	ABCB6	0.95792	1.51828e-89
ENSG00000156990	RPUSD3	-1.39643	2.51048e-89
ENSG00000156860	FBRS	-0.91553	2.52331e-89
ENSG00000169992	NLGN2	-0.904199	2.71976e-89
ENSG00000169727	GPS1	-0.784025	4.39033e-89
ENSG00000101084	RAB5IF	0.531582	4.62029e-89
ENSG00000078967	UBE2D4	-1.6746	4.73915e-89
ENSG00000149503	INCENP	-0.70857	5.11859e-89
ENSG00000138668	HNRNPD	-0.622021	5.19361e-89
ENSG00000137959	IFI44L	1.3103	6.07042e-89
ENSG00000113407	TARS1	0.541504	6.18724e-89
ENSG00000160326	SLC2A6	1.29686	7.30067e-89
ENSG00000160862	AZGP1	1.46176	1.02203e-88
ENSG00000128340	RAC2	0.570624	1.46551e-88
ENSG00000213694	S1PR3	1.3919	1.71943e-88
ENSG00000108671	PSMD11	0.534866	1.83951e-88
ENSG00000111846	GCNT2	0.922163	2.02737e-88
ENSG00000157637	SLC38A10	-0.808925	2.16496e-88
ENSG00000169967	MAP3K2	0.747251	2.28878e-88
ENSG00000164236	ANKRD33B	2.45352	2.44513e-88
ENSG00000169683	LRRC45	-1.39459	3.0739e-88
ENSG00000054965	FAM168A	-0.901271	3.19064e-88
ENSG00000104886	PLEKHJ1	-0.927412	4.08814e-88
ENSG00000110851	PRDM4	-1.11942	4.45337e-88
ENSG00000156535	CD109	-0.527806	5.38134e-88
ENSG00000115073	ACTR1B	-1.00958	5.5523e-88
ENSG00000173821	RNF213	0.635345	7.33508e-88
ENSG00000153561	RMND5A	-0.904333	7.59396e-88
ENSG00000112983	BRD8	-0.767597	7.84384e-88
ENSG00000111276	CDKN1B	0.906764	1.11891e-87
ENSG00000100297	MCM5	-0.579392	1.1589e-87
ENSG00000124532	MRS2	0.962392	2.90674e-87
ENSG00000170653	ATF7	-0.866403	2.99536e-87
ENSG00000129991	TNNI3	-1.54712	6.91216e-87
ENSG00000196313	POM121	0.581628	8.85084e-87
ENSG00000164402	SEPTIN8	-0.756175	1.01751e-86
ENSG00000091622	PITPNM3	-0.988807	1.06708e-86
ENSG00000171388	APLN	2.01454	1.18701e-86
ENSG00000006756	ARSD	-0.890025	1.4795e-86
ENSG00000171621	SPSB1	0.933193	2.40073e-86
ENSG00000133477	FAM83F	0.854694	2.57672e-86
ENSG00000134326	CMPK2	1.33004	2.69799e-86
ENSG00000221926	TRIM16	0.782948	2.85501e-86
ENSG00000169230	PRELID1	0.565006	2.95788e-86
ENSG00000019549	SNAI2	1.47854	3.94834e-86
ENSG00000165548	TMEM63C	1.13424	4.12133e-86
ENSG00000164294	GPX8	-0.945598	7.26129e-86
ENSG00000145022	TCTA	-1.01784	9.03033e-86
ENSG00000179715	PCED1B	-0.8931	9.52002e-86
ENSG00000125148	MT2A	-0.557921	1.29605e-85
ENSG00000170456	DENND5B	1.22614	1.518e-85
ENSG00000108349	CASC3	0.611591	1.55605e-85
ENSG00000101473	ACOT8	-1.21307	1.7085e-85
ENSG00000117419	ERI3	-0.981259	2.16985e-85
ENSG00000138092	CENPO	-0.907675	3.81188e-85
ENSG00000250264	AL669918.1	0.841262	3.8159e-85
ENSG00000164251	F2RL1	0.63546	3.93763e-85
ENSG00000080819	CPOX	0.888114	5.32576e-85
ENSG00000138496	PARP9	0.659322	5.40088e-85
ENSG00000135845	PIGC	-1.48269	7.24427e-85
ENSG00000266173	STRADA	-1.29507	7.24813e-85
ENSG00000204560	DHX16	-0.863725	9.2663e-85
ENSG00000105248	YJU2	-1.11321	1.24484e-84
ENSG00000076382	SPAG5	-0.598211	1.25665e-84
ENSG00000013619	MAMLD1	1.61582	1.54672e-84
ENSG00000101849	TBL1X	0.57455	1.76003e-84
ENSG00000153774	CFDP1	-1.01538	2.19707e-84
ENSG00000115380	EFEMP1	0.58031	2.29829e-84
ENSG00000162407	PLPP3	-1.11187	2.52298e-84
ENSG00000130021	PUDP	-0.805829	2.8299e-84
ENSG00000112667	DNPH1	-1.28139	3.11342e-84
ENSG00000249115	HAUS5	-1.10692	3.29919e-84
ENSG00000115306	SPTBN1	0.401848	5.16001e-84
ENSG00000108344	PSMD3	0.537443	8.06669e-84
ENSG00000172197	MBOAT1	-1.18343	8.53276e-84
ENSG00000002549	LAP3	0.859605	8.53276e-84
ENSG00000132361	CLUH	-0.596248	8.93321e-84
ENSG00000160783	PMF1	-1.08207	9.116e-84
ENSG00000175573	C11orf68	-1.32682	1.14898e-83
ENSG00000259040	BLOC1S5-TXNDC5	-0.633825	1.20255e-83
ENSG00000071553	ATP6AP1	0.546915	1.49386e-83
ENSG00000167772	ANGPTL4	1.03063	1.7788e-83
ENSG00000099804	CDC34	0.870563	2.24841e-83
ENSG00000196182	STK40	-0.954872	2.49958e-83
ENSG00000099331	MYO9B	-0.670302	2.72351e-83
ENSG00000147650	LRP12	0.934598	3.01017e-83
ENSG00000122778	KIAA1549	0.86464	4.16101e-83
ENSG00000110801	PSMD9	-1.11285	4.38003e-83
ENSG00000156671	SAMD8	0.847272	4.39503e-83
ENSG00000171940	ZNF217	0.603921	5.21425e-83
ENSG00000123933	MXD4	-1.01711	5.45161e-83
ENSG00000186111	PIP5K1C	-0.89398	6.06031e-83
ENSG00000110492	MDK	0.635934	8.06015e-83
ENSG00000131941	RHPN2	1.05227	8.92758e-83
ENSG00000137801	THBS1	0.551848	9.18707e-83
ENSG00000115459	ELMOD3	-1.66556	9.71324e-83
ENSG00000180694	TMEM64	0.955615	1.00761e-82
ENSG00000119541	VPS4B	0.893977	1.01164e-82
ENSG00000249319	AC068533.4	-0.79862	1.06446e-82
ENSG00000100099	HPS4	-0.980503	1.14746e-82
ENSG00000173456	RNF26	-0.745948	1.20455e-82
ENSG00000251537	AC005324.2	0.865195	1.21515e-82
ENSG00000278259	MYO19	-0.714566	1.25217e-82
ENSG00000239264	TXNDC5	-0.637395	1.97421e-82
ENSG00000108840	HDAC5	-1.28719	2.10462e-82
ENSG00000240849	PEDS1	0.740157	2.85529e-82
ENSG00000175591	P2RY2	0.80695	2.88936e-82
ENSG00000117479	SLC19A2	1.19751	3.17741e-82
ENSG00000105048	TNNT1	-0.653304	4.74239e-82
ENSG00000166710	B2M	0.52632	4.97293e-82
ENSG00000131873	CHSY1	0.997131	5.54295e-82
ENSG00000198355	PIM3	0.783359	6.19057e-82
ENSG00000035862	TIMP2	-0.627855	6.68886e-82
ENSG00000154803	FLCN	0.745303	8.21113e-82
ENSG00000198742	SMURF1	-0.559183	9.67895e-82
ENSG00000205339	IPO7	0.61407	9.74346e-82
ENSG00000093009	CDC45	-0.76315	9.82872e-82
ENSG00000104341	LAPTM4B	0.465202	1.02755e-81
ENSG00000137310	TCF19	-0.805052	1.26432e-81
ENSG00000114779	ABHD14B	-0.834733	1.46599e-81
ENSG00000127980	PEX1	-1.00631	1.59839e-81
ENSG00000109501	WFS1	0.785038	1.67244e-81
ENSG00000196968	FUT11	-1.29388	2.0376e-81
ENSG00000156273	BACH1	1.49073	2.2476e-81
ENSG00000176994	SMCR8	0.572313	2.31626e-81
ENSG00000146223	RPL7L1	0.582759	2.56052e-81
ENSG00000214357	NEURL1B	1.43737	2.62558e-81
ENSG00000133106	EPSTI1	2.55442	2.72022e-81
ENSG00000124222	STX16	-0.681262	4.65679e-81
ENSG00000152443	ZNF776	0.976314	5.2847e-81
ENSG00000112079	STK38	0.799766	6.07881e-81
ENSG00000135452	TSPAN31	-1.27404	6.78392e-81
ENSG00000129116	PALLD	0.550746	1.06004e-80
ENSG00000172992	DCAKD	-1.4971	1.10409e-80
ENSG00000266412	NCOA4	0.517183	1.27767e-80
ENSG00000114126	TFDP2	-0.728959	1.37961e-80
ENSG00000100813	ACIN1	-0.510199	1.49385e-80
ENSG00000196950	SLC39A10	1.0203	1.77254e-80
ENSG00000135046	ANXA1	-0.510668	1.80324e-80
ENSG00000133895	MEN1	-0.895269	2.038e-80
ENSG00000170540	ARL6IP1	0.529916	2.11109e-80
ENSG00000011007	ELOA	0.686669	2.30341e-80
ENSG00000048544	MRPS10	-0.904638	2.63002e-80
ENSG00000005075	POLR2J	-0.818991	2.83587e-80
ENSG00000173726	TOMM20	0.533742	3.79205e-80
ENSG00000003249	DBNDD1	0.8065	4.59589e-80
ENSG00000125726	CD70	0.924479	6.76272e-80
ENSG00000130827	PLXNA3	0.676134	7.04915e-80
ENSG00000120948	TARDBP	-0.656576	8.76523e-80
ENSG00000168497	CAVIN2	1.37838	9.03203e-80
ENSG00000131370	SH3BP5	0.898488	1.20276e-79
ENSG00000205581	HMGN1	0.624068	1.21394e-79
ENSG00000135926	TMBIM1	0.588939	1.31003e-79
ENSG00000214652	ZNF727	0.913978	1.31547e-79
ENSG00000056097	ZFR	0.606578	1.37487e-79
ENSG00000136319	TTC5	-1.6176	1.48876e-79
ENSG00000163918	RFC4	-0.81565	1.82013e-79
ENSG00000067560	RHOA	0.434257	2.69975e-79
ENSG00000136261	BZW2	-0.532296	2.70623e-79
ENSG00000182979	MTA1	-0.802379	3.49803e-79
ENSG00000103978	TMEM87A	0.658613	4.26237e-79
ENSG00000146063	TRIM41	-0.991019	4.44226e-79
ENSG00000160584	SIK3	0.802585	5.93634e-79
ENSG00000103495	MAZ	-0.533316	6.88848e-79
ENSG00000084207	GSTP1	0.46004	7.98794e-79
ENSG00000101187	SLCO4A1	0.70912	1.19138e-78
ENSG00000119986	AVPI1	1.05637	1.59872e-78
ENSG00000068354	TBC1D25	-1.07241	1.889e-78
ENSG00000110172	CHORDC1	1.06448	2.1457e-78
ENSG00000134215	VAV3	-1.57089	2.2181e-78
ENSG00000013573	DDX11	-0.832698	2.60456e-78
ENSG00000163539	CLASP2	-0.89259	2.73698e-78
ENSG00000171067	C11orf24	-0.668105	2.74854e-78
ENSG00000145246	ATP10D	-0.91736	3.42636e-78
ENSG00000130717	UCK1	-1.44152	3.57543e-78
ENSG00000131323	TRAF3	0.699671	5.16194e-78
ENSG00000069020	MAST4	-1.23002	8.05322e-78
ENSG00000073803	MAP3K13	-1.10329	8.21353e-78
ENSG00000169047	IRS1	-0.696402	9.04759e-78
ENSG00000158615	PPP1R15B	0.735315	1.33456e-77
ENSG00000131016	AKAP12	0.931721	1.67582e-77
ENSG00000177084	POLE	-0.725939	2.27252e-77
ENSG00000270149	AL591806.2	-0.600693	2.6846e-77
ENSG00000136888	ATP6V1G1	0.601298	2.99045e-77
ENSG00000100226	GTPBP1	0.679151	4.76165e-77
ENSG00000171552	BCL2L1	-0.59254	5.40027e-77
ENSG00000171236	LRG1	-0.754677	5.4425e-77
ENSG00000168575	SLC20A2	0.897222	6.31083e-77
ENSG00000278540	ACACA	-0.5513	6.33784e-77
ENSG00000170458	CD14	1.49657	6.54828e-77
ENSG00000106692	FKTN	0.883009	7.4795e-77
ENSG00000114388	NPRL2	-1.4531	7.72705e-77
ENSG00000157933	SKI	0.76531	9.47427e-77
ENSG00000171867	PRNP	0.478317	9.87647e-77
ENSG00000136848	DAB2IP	0.636997	1.3868e-76
ENSG00000184216	IRAK1	-0.56558	1.38775e-76
ENSG00000278535	DHRS11	-2.14953	1.47385e-76
ENSG00000128294	TPST2	0.758936	1.55366e-76
ENSG00000166289	PLEKHF1	1.15077	1.57569e-76
ENSG00000164081	TEX264	-0.959596	1.58736e-76
ENSG00000101940	WDR13	-0.897047	1.67245e-76
ENSG00000160345	C9orf116	-2.93702	1.81383e-76
ENSG00000124587	PEX6	-1.23395	1.89454e-76
ENSG00000188827	SLX4	-1.30957	2.13709e-76
ENSG00000134780	DAGLA	1.33904	2.25387e-76
ENSG00000105281	SLC1A5	0.581567	3.26827e-76
ENSG00000131943	C19orf12	1.5418	3.36604e-76
ENSG00000130449	ZSWIM6	0.969224	5.86819e-76
ENSG00000154832	CXXC1	-1.02767	8.40486e-76
ENSG00000140943	MBTPS1	-0.488582	8.71619e-76
ENSG00000138166	DUSP5	0.787231	9.46862e-76
ENSG00000163235	TGFA	0.750767	1.05898e-75
ENSG00000253719	ATXN7L3B	-0.743936	1.21141e-75
ENSG00000174514	MFSD4A	2.0604	1.3292e-75
ENSG00000164855	TMEM184A	0.85709	1.74397e-75
ENSG00000140332	TLE3	0.606653	1.79881e-75
ENSG00000104856	RELB	1.59163	1.80681e-75
ENSG00000162736	NCSTN	-0.607991	1.88613e-75
ENSG00000107438	PDLIM1	0.53294	2.10334e-75
ENSG00000196417	ZNF765	0.859624	2.27114e-75
ENSG00000065534	MYLK	-0.513378	2.50856e-75
ENSG00000148153	INIP	-1.17305	2.63976e-75
ENSG00000106665	CLIP2	-0.638601	3.54692e-75
ENSG00000188559	RALGAPA2	-1.18631	4.25383e-75
ENSG00000184009	ACTG1	0.435049	4.65665e-75
ENSG00000086062	B4GALT1	0.517845	5.95121e-75
ENSG00000184575	XPOT	0.616295	6.53127e-75
ENSG00000269955	FMC1-LUC7L2	-0.67667	1.00376e-74
ENSG00000130204	TOMM40	0.530391	1.01198e-74
ENSG00000067177	PHKA1	-0.735503	1.2074e-74
ENSG00000132846	ZBED3	-2.27441	1.41034e-74
ENSG00000083307	GRHL2	-0.759454	2.03565e-74
ENSG00000256950	AC069503.2	-1.10434	2.25004e-74
ENSG00000253352	TUG1	-0.55184	2.45065e-74
ENSG00000168056	LTBP3	-0.644096	2.53206e-74
ENSG00000182670	TTC3	-0.598272	3.13715e-74
ENSG00000144228	SPOPL	1.01937	3.22947e-74
ENSG00000143578	CREB3L4	-1.23281	3.56307e-74
ENSG00000197948	FCHSD1	-1.39808	4.24429e-74
ENSG00000176890	TYMS	-0.691335	4.31284e-74
ENSG00000185022	MAFF	1.48258	4.94966e-74
ENSG00000123064	DDX54	-0.686721	6.50775e-74
ENSG00000104897	SF3A2	0.671173	6.51837e-74
ENSG00000112715	VEGFA	0.540667	6.87034e-74
ENSG00000122512	PMS2	-0.874689	8.00293e-74
ENSG00000198053	SIRPA	0.6	9.93577e-74
ENSG00000121039	RDH10	-0.99861	1.00991e-73
ENSG00000056558	TRAF1	1.36285	1.02698e-73
ENSG00000080603	SRCAP	-0.60177	1.32224e-73
ENSG00000154639	CXADR	1.16082	1.61634e-73
ENSG00000125686	MED1	0.550022	1.65459e-73
ENSG00000106799	TGFBR1	0.783068	1.90842e-73
ENSG00000020577	SAMD4A	0.811695	1.91139e-73
ENSG00000113369	ARRDC3	0.740234	1.91391e-73
ENSG00000143570	SLC39A1	0.457718	2.04423e-73
ENSG00000130724	CHMP2A	-0.540524	2.42864e-73
ENSG00000101608	MYL12A	0.508099	2.59867e-73
ENSG00000130638	ATXN10	-0.717052	2.76229e-73
ENSG00000107821	KAZALD1	-1.36612	2.82814e-73
ENSG00000119638	NEK9	-0.633577	3.3258e-73
ENSG00000085276	MECOM	-0.83482	4.61934e-73
ENSG00000177383	MAGEF1	-0.742698	4.72844e-73
ENSG00000166825	ANPEP	-0.609983	5.82655e-73
ENSG00000137501	SYTL2	0.894376	6.86022e-73
ENSG00000155744	FAM126B	1.11626	8.10263e-73
ENSG00000109118	PHF12	-0.793317	8.74916e-73
ENSG00000163131	CTSS	0.772113	1.1814e-72
ENSG00000130402	ACTN4	-0.529972	1.25352e-72
ENSG00000126003	PLAGL2	0.720157	1.64951e-72
ENSG00000274070	CASTOR2	0.721877	1.9678e-72
ENSG00000175602	CCDC85B	-2.3743	2.28661e-72
ENSG00000160211	G6PD	0.379282	2.79145e-72
ENSG00000115282	TTC31	-1.08795	3.67001e-72
ENSG00000007968	E2F2	-1.49569	4.09138e-72
ENSG00000138623	SEMA7A	0.792449	4.33072e-72
ENSG00000119900	OGFRL1	0.848589	4.88169e-72
ENSG00000275023	MLLT6	-0.684587	5.11834e-72
ENSG00000075391	RASAL2	-0.537202	5.22198e-72
ENSG00000134531	EMP1	-0.784736	5.91143e-72
ENSG00000175175	PPM1E	1.24227	6.21795e-72
ENSG00000140105	WARS1	0.4976	6.27029e-72
ENSG00000179029	TMEM107	-1.53109	6.49136e-72
ENSG00000100014	SPECC1L	-0.603575	9.38726e-72
ENSG00000259399	TGIF2-RAB5IF	0.537707	1.24648e-71
ENSG00000215301	DDX3X	0.456766	1.35753e-71
ENSG00000135679	MDM2	0.95205	1.44658e-71
ENSG00000181649	PHLDA2	0.719344	1.88731e-71
ENSG00000138073	PREB	-0.742671	2.06766e-71
ENSG00000102753	KPNA3	0.721242	2.12723e-71
ENSG00000130303	BST2	0.673659	2.23488e-71
ENSG00000165244	ZNF367	1.2064	2.27722e-71
ENSG00000106305	AIMP2	0.572816	2.60304e-71
ENSG00000115738	ID2	1.04196	2.73519e-71
ENSG00000151914	DST	-0.528086	2.79028e-71
ENSG00000142556	ZNF614	0.830658	3.43283e-71
ENSG00000136935	GOLGA1	-0.952594	3.74077e-71
ENSG00000125755	SYMPK	-0.699045	3.74817e-71
ENSG00000044090	CUL7	-0.790859	4.57904e-71
ENSG00000198554	WDHD1	-0.729386	4.92456e-71
ENSG00000166548	TK2	-1.39426	5.41228e-71
ENSG00000123374	CDK2	-0.587438	6.06212e-71
ENSG00000125285	SOX21	-2.20738	9.98766e-71
ENSG00000143373	ZNF687	-0.784402	1.24505e-70
ENSG00000139354	GAS2L3	0.964431	1.35453e-70
ENSG00000108306	FBXL20	-1.20451	1.42786e-70
ENSG00000165819	METTL3	-0.883663	1.63133e-70
ENSG00000196177	ACADSB	-1.19004	1.65401e-70
ENSG00000107789	MINPP1	0.860983	2.04018e-70
ENSG00000288681	AC136475.9	0.8737	2.29055e-70
ENSG00000148175	STOM	-0.558252	2.29441e-70
ENSG00000049541	RFC2	-0.594007	2.32081e-70
ENSG00000101210	EEF1A2	0.470935	2.97627e-70
ENSG00000006062	MAP3K14	0.97141	3.68209e-70
ENSG00000136715	SAP130	-0.664691	3.98862e-70
ENSG00000119927	GPAM	-0.887315	4.96504e-70
ENSG00000261221	ZNF865	-1.02505	5.81906e-70
ENSG00000113648	MACROH2A1	-0.539791	6.21185e-70
ENSG00000184675	AMER1	1.21289	6.73732e-70
ENSG00000108298	RPL19	-0.443404	7.18544e-70
ENSG00000102221	JADE3	-0.982204	7.51243e-70
ENSG00000132612	VPS4A	-0.649237	8.71125e-70
ENSG00000167173	C15orf39	0.687981	9.42121e-70
ENSG00000165507	DEPP1	1.17717	9.53061e-70
ENSG00000073111	MCM2	-0.492063	1.15373e-69
ENSG00000183196	CHST6	-0.878038	1.52419e-69
ENSG00000159399	HK2	0.493077	1.55001e-69
ENSG00000170035	UBE2E3	-0.646989	1.76707e-69
ENSG00000166900	STX3	0.702122	1.9487e-69
ENSG00000151553	FAM160B1	0.931646	2.04093e-69
ENSG00000156510	HKDC1	0.667148	2.27857e-69
ENSG00000132326	PER2	1.17021	2.48415e-69
ENSG00000010318	PHF7	-1.62967	2.83307e-69
ENSG00000198142	SOWAHC	0.903744	4.00991e-69
ENSG00000156531	PHF6	-0.821656	4.38297e-69
ENSG00000163171	CDC42EP3	0.733199	4.47085e-69
ENSG00000148677	ANKRD1	1.77218	4.77831e-69
ENSG00000145911	N4BP3	2.26076	5.4089e-69
ENSG00000254656	RTL1	-1.8893	5.68961e-69
ENSG00000169715	MT1E	-0.636542	6.61523e-69
ENSG00000148400	NOTCH1	0.734549	7.1304e-69
ENSG00000147044	CASK	-0.579461	7.44161e-69
ENSG00000180354	MTURN	-1.18296	8.24755e-69
ENSG00000104689	TNFRSF10A	0.917207	8.46193e-69
ENSG00000197971	MBP	0.633975	9.04754e-69
ENSG00000100567	PSMA3	0.504538	1.03305e-68
ENSG00000096696	DSP	0.402959	1.03697e-68
ENSG00000114529	C3orf52	0.992974	1.19869e-68
ENSG00000172775	PSME3IP1	-0.612641	1.27505e-68
ENSG00000126749	EMG1	-0.965591	1.40674e-68
ENSG00000102317	RBM3	0.447694	1.76502e-68
ENSG00000174903	RAB1B	-0.534482	2.08535e-68
ENSG00000144655	CSRNP1	1.20112	2.10188e-68
ENSG00000129422	MTUS1	0.640601	2.66768e-68
ENSG00000164347	GFM2	-0.728316	2.73002e-68
ENSG00000164733	CTSB	-0.416824	4.48713e-68
ENSG00000151491	EPS8	-0.544001	4.5123e-68
ENSG00000204257	HLA-DMA	-1.33844	4.58727e-68
ENSG00000099810	MTAP	0.683048	5.83547e-68
ENSG00000165801	ARHGEF40	1.05864	5.98107e-68
ENSG00000091651	ORC6	-0.900821	6.28318e-68
ENSG00000023892	DEF6	-1.29503	7.40378e-68
ENSG00000068400	GRIPAP1	-0.971929	7.80721e-68
ENSG00000126005	MMP24OS	-0.794372	9.67837e-68
ENSG00000282034	AC106886.5	-0.539396	1.59743e-67
ENSG00000259529	AL136295.5	0.639538	1.94276e-67
ENSG00000131242	RAB11FIP4	0.821761	2.14907e-67
ENSG00000205476	CCDC85C	0.62335	2.44847e-67
ENSG00000122376	SHLD2	0.678391	2.93933e-67
ENSG00000117408	IPO13	-0.872328	2.95136e-67
ENSG00000168807	SNTB2	0.622512	4.12648e-67
ENSG00000051128	HOMER3	-0.904161	4.62405e-67
ENSG00000070669	ASNS	0.7264	6.1565e-67
ENSG00000129566	TEP1	-0.81305	6.93369e-67
ENSG00000012983	MAP4K5	0.720378	7.4119e-67
ENSG00000163482	STK36	-1.0934	9.6295e-67
ENSG00000101294	HM13	0.482256	1.00442e-66
ENSG00000101773	RBBP8	-0.799179	1.0874e-66
ENSG00000065833	ME1	0.628223	1.24568e-66
ENSG00000065357	DGKA	-0.816946	1.57638e-66
ENSG00000011347	SYT7	0.740724	2.14808e-66
ENSG00000166340	TPP1	-0.656794	3.47815e-66
ENSG00000105656	ELL	1.01334	4.24535e-66
ENSG00000073050	XRCC1	-0.859357	4.26153e-66
ENSG00000152104	PTPN14	0.571706	5.23451e-66
ENSG00000181163	NPM1	0.467215	6.83119e-66
ENSG00000080815	PSEN1	0.537482	7.69424e-66
ENSG00000185432	METTL7A	-1.51506	8.34208e-66
ENSG00000164754	RAD21	-0.510506	8.6233e-66
ENSG00000166145	SPINT1	0.530722	1.23416e-65
ENSG00000049323	LTBP1	-0.724361	1.43815e-65
ENSG00000131374	TBC1D5	-0.52859	1.56767e-65
ENSG00000062582	MRPS24	0.47785	1.95742e-65
ENSG00000135454	B4GALNT1	0.623338	2.18893e-65
ENSG00000125845	BMP2	0.979047	3.51218e-65
ENSG00000204843	DCTN1	-0.485886	3.72097e-65
ENSG00000119718	EIF2B2	-0.823438	4.21e-65
ENSG00000138095	LRPPRC	0.469615	5.27837e-65
ENSG00000085117	CD82	1.6555	5.80199e-65
ENSG00000130309	COLGALT1	0.494362	6.36321e-65
ENSG00000204256	BRD2	-0.46784	7.24457e-65
ENSG00000182224	CYB5D1	-0.894973	7.47003e-65
ENSG00000134909	ARHGAP32	-0.771517	7.47003e-65
ENSG00000182197	EXT1	-0.477053	8.94155e-65
ENSG00000142733	MAP3K6	-0.879446	9.45606e-65
ENSG00000225190	PLEKHM1	-0.76098	1.0157e-64
ENSG00000171877	FRMD5	-0.85176	1.07399e-64
ENSG00000161609	KASH5	-2.95006	1.09051e-64
ENSG00000132334	PTPRE	0.715332	1.09365e-64
ENSG00000168159	RNF187	-0.524037	1.20602e-64
ENSG00000125812	GZF1	0.844438	1.2241e-64
ENSG00000196498	NCOR2	-0.700017	1.28677e-64
ENSG00000176293	ZNF135	-1.09736	1.30492e-64
ENSG00000164744	SUN3	-1.5144	1.35696e-64
ENSG00000196365	LONP1	-0.542918	1.68824e-64
ENSG00000184500	PROS1	-0.587642	2.78781e-64
ENSG00000073417	PDE8A	0.761911	4.10882e-64
ENSG00000161860	SYCE2	-2.16293	4.17811e-64
ENSG00000011485	PPP5C	-0.713035	4.90004e-64
ENSG00000075240	GRAMD4	-0.785861	5.56818e-64
ENSG00000261236	BOP1	0.609615	6.00238e-64
ENSG00000172273	HINFP	-1.51085	7.42845e-64
ENSG00000169118	CSNK1G1	0.699381	7.94381e-64
ENSG00000204590	GNL1	-0.664061	8.5762e-64
ENSG00000115652	UXS1	0.573465	1.00853e-63
ENSG00000107036	RIC1	0.824107	1.11085e-63
ENSG00000108179	PPIF	0.545779	1.11495e-63
ENSG00000113657	DPYSL3	-0.823561	1.22545e-63
ENSG00000128335	APOL2	0.648816	1.26723e-63
ENSG00000108510	MED13	0.595919	1.33673e-63
ENSG00000102024	PLS3	0.451189	1.38993e-63
ENSG00000100211	CBY1	-1.05095	1.48819e-63
ENSG00000141577	CEP131	-1.22792	1.54846e-63
ENSG00000182400	TRAPPC6B	0.990152	1.71277e-63
ENSG00000175550	DRAP1	-0.614071	1.88948e-63
ENSG00000143815	LBR	0.706542	2.14819e-63
ENSG00000130635	COL5A1	0.549996	2.31462e-63
ENSG00000105464	GRIN2D	-0.964428	2.38012e-63
ENSG00000164902	PHAX	0.762512	2.79711e-63
ENSG00000170876	TMEM43	0.454082	3.50341e-63
ENSG00000170955	CAVIN3	-0.864467	4.05667e-63
ENSG00000163346	PBXIP1	-0.798103	5.20847e-63
ENSG00000119397	CNTRL	-0.928514	6.00102e-63
ENSG00000011114	BTBD7	0.658315	6.52908e-63
ENSG00000136193	SCRN1	0.427618	7.21047e-63
ENSG00000163785	RYK	0.681063	8.17459e-63
ENSG00000148468	FAM171A1	-1.48652	8.19859e-63
ENSG00000071575	TRIB2	-1.35044	8.58919e-63
ENSG00000197461	PDGFA	1.0732	1.10376e-62
ENSG00000143862	ARL8A	0.945073	1.34612e-62
ENSG00000165322	ARHGAP12	-0.852995	1.35855e-62
ENSG00000167644	C19orf33	-1.02764	1.38743e-62
ENSG00000182580	EPHB3	0.905983	1.89018e-62
ENSG00000173011	TADA2B	-1.39077	1.8951e-62
ENSG00000175643	RMI2	-0.895998	1.92158e-62
ENSG00000214194	SMIM30	-1.11329	1.9314e-62
ENSG00000076067	RBMS2	0.554039	1.93629e-62
ENSG00000188493	C19orf54	-1.81998	2.03517e-62
ENSG00000214530	STARD10	-1.62077	2.85803e-62
ENSG00000100031	GGT1	0.896086	2.92638e-62
ENSG00000156504	FAM122B	-0.793461	3.24274e-62
ENSG00000169682	SPNS1	0.602848	3.32207e-62
ENSG00000115275	MOGS	-0.599046	3.34615e-62
ENSG00000237330	RNF223	1.62151	3.48965e-62
ENSG00000188643	S100A16	-0.537677	3.55936e-62
ENSG00000111271	ACAD10	-1.20295	3.6166e-62
ENSG00000189079	ARID2	-0.9882	5.08815e-62
ENSG00000102921	N4BP1	0.643819	5.20601e-62
ENSG00000270617	URGCP-MRPS24	0.464969	5.51916e-62
ENSG00000184584	STING1	-0.599237	6.32586e-62
ENSG00000080824	HSP90AA1	0.463203	6.55542e-62
ENSG00000108588	CCDC47	0.473682	7.03485e-62
ENSG00000163938	GNL3	0.525599	7.20829e-62
ENSG00000139645	ANKRD52	-0.530935	8.09641e-62
ENSG00000049656	CLPTM1L	0.541497	9.67292e-62
ENSG00000103044	HAS3	-0.794982	1.01662e-61
ENSG00000169180	XPO6	0.479039	1.11182e-61
ENSG00000124151	NCOA3	0.456658	1.27994e-61
ENSG00000156858	PRR14	-0.986382	1.59181e-61
ENSG00000144591	GMPPA	-0.659419	1.71541e-61
ENSG00000107185	RGP1	-0.581487	1.83353e-61
ENSG00000121741	ZMYM2	-0.598904	1.9089e-61
ENSG00000159377	PSMB4	0.549719	1.91883e-61
ENSG00000108932	SLC16A6	2.65281	2.53526e-61
ENSG00000273003	ARL2-SNX15	-0.89617	2.68521e-61
ENSG00000149269	PAK1	-0.743828	2.70326e-61
ENSG00000071889	FAM3A	-0.800332	2.96925e-61
ENSG00000162923	WDR26	0.465934	3.02941e-61
ENSG00000153922	CHD1	0.584496	3.04503e-61
ENSG00000126790	L3HYPDH	0.833116	3.0948e-61
ENSG00000161091	MFSD12	0.494071	3.70368e-61
ENSG00000031081	ARHGAP31	1.16176	5.10107e-61
ENSG00000196155	PLEKHG4	-0.72879	5.87357e-61
ENSG00000143507	DUSP10	0.656888	6.08326e-61
ENSG00000177425	PAWR	-1.00643	6.83981e-61
ENSG00000074219	TEAD2	-0.825384	7.723e-61
ENSG00000130254	SAFB2	-0.72001	7.96835e-61
ENSG00000153046	CDYL	-0.813615	8.49526e-61
ENSG00000264522	OTUD7B	-0.712325	9.43131e-61
ENSG00000130811	EIF3G	0.462642	1.0949e-60
ENSG00000131791	PRKAB2	0.760931	1.20197e-60
ENSG00000167232	ZNF91	0.764416	1.31572e-60
ENSG00000123240	OPTN	0.755525	1.57389e-60
ENSG00000125149	C16orf70	-0.851945	1.78186e-60
ENSG00000274049	INO80B-WBP1	-0.6731	1.78941e-60
ENSG00000213676	ATF6B	-0.696576	1.89208e-60
ENSG00000089048	ESF1	0.691972	1.89753e-60
ENSG00000025293	PHF20	0.58033	2.40144e-60
ENSG00000042088	TDP1	-0.775042	2.59477e-60
ENSG00000112977	DAP	-0.502398	2.70131e-60
ENSG00000117410	ATP6V0B	0.739765	3.04753e-60
ENSG00000137710	RDX	0.652643	3.085e-60
ENSG00000100897	DCAF11	-0.70799	3.34415e-60
ENSG00000197951	ZNF71	-1.146	3.44876e-60
ENSG00000267673	FDX2	-1.08096	3.68515e-60
ENSG00000166851	PLK1	0.445722	3.74638e-60
ENSG00000105968	H2AZ2	-0.412172	3.84276e-60
ENSG00000029153	ARNTL2	-0.85815	4.40923e-60
ENSG00000197329	PELI1	0.862325	4.48453e-60
ENSG00000184922	FMNL1	2.85917	4.95913e-60
ENSG00000148300	REXO4	-0.87265	5.23505e-60
ENSG00000090674	MCOLN1	0.89711	5.63875e-60
ENSG00000103528	SYT17	-1.2232	5.75498e-60
ENSG00000005189	REXO5	-1.38168	5.77583e-60
ENSG00000100519	PSMC6	0.670268	6.08324e-60
ENSG00000105849	POLR1F	0.781264	6.58376e-60
ENSG00000188735	TMEM120B	0.898413	1.0153e-59
ENSG00000123562	MORF4L2	0.428117	1.09526e-59
ENSG00000105369	CD79A	-1.72354	1.16898e-59
ENSG00000092036	HAUS4	-0.760304	1.24279e-59
ENSG00000131626	PPFIA1	0.477547	1.38586e-59
ENSG00000163811	WDR43	0.527361	1.40036e-59
ENSG00000213465	ARL2	-0.841286	1.4663e-59
ENSG00000183778	B3GALT5	-1.83255	1.60673e-59
ENSG00000132016	BRME1	-1.87099	2.00658e-59
ENSG00000197965	MPZL1	0.526818	2.02611e-59
ENSG00000146733	PSPH	-0.753641	2.0679e-59
ENSG00000196535	MYO18A	-0.467307	2.19293e-59
ENSG00000115661	STK16	-1.18589	2.23062e-59
ENSG00000168395	ING5	-0.856145	2.31098e-59
ENSG00000142168	SOD1	0.506352	2.31449e-59
ENSG00000104805	NUCB1	-0.502366	2.49164e-59
ENSG00000143486	EIF2D	-0.876202	2.57394e-59
ENSG00000164040	PGRMC2	-0.905741	2.73045e-59
ENSG00000115392	FANCL	-1.27975	3.06121e-59
ENSG00000185900	POMK	-0.91873	3.11781e-59
ENSG00000109917	ZPR1	0.660671	3.51702e-59
ENSG00000115594	IL1R1	-0.782389	4.15496e-59
ENSG00000127954	STEAP4	0.83151	4.58311e-59
ENSG00000084112	SSH1	-0.58511	4.81649e-59
ENSG00000141858	SAMD1	-0.803933	5.08011e-59
ENSG00000148120	AOPEP	-0.866444	5.27362e-59
ENSG00000177106	EPS8L2	-0.745984	6.02417e-59
ENSG00000165280	VCP	0.518489	6.15959e-59
ENSG00000164045	CDC25A	0.750463	6.39116e-59
ENSG00000139146	SINHCAF	0.586896	6.42845e-59
ENSG00000112739	PRPF4B	0.593598	7.24993e-59
ENSG00000175216	CKAP5	0.443542	8.44001e-59
ENSG00000158623	COPG2	-0.767389	8.82076e-59
ENSG00000164867	NOS3	-0.68587	1.01194e-58
ENSG00000141562	NARF	-0.914272	1.2848e-58
ENSG00000164087	POC1A	-0.883792	1.461e-58
ENSG00000105819	PMPCB	-0.574129	1.55738e-58
ENSG00000169241	SLC50A1	-0.646077	1.56688e-58
ENSG00000134283	PPHLN1	-0.642796	1.99042e-58
ENSG00000115415	STAT1	0.41965	2.1355e-58
ENSG00000100697	DICER1	0.459861	2.2368e-58
ENSG00000125355	TMEM255A	2.10058	2.53014e-58
ENSG00000171649	ZIK1	0.633907	2.82395e-58
ENSG00000196405	EVL	-0.9635	2.99017e-58
ENSG00000169252	ADRB2	1.54751	3.09448e-58
ENSG00000214046	SMIM7	-0.804725	3.37302e-58
ENSG00000140564	FURIN	0.513612	3.37886e-58
ENSG00000121644	DESI2	0.848251	3.71776e-58
ENSG00000104140	RHOV	0.907813	3.93238e-58
ENSG00000174705	SH3PXD2B	0.52586	4.17737e-58
ENSG00000168758	SEMA4C	0.597891	4.27413e-58
ENSG00000158792	SPATA2L	1.19918	4.54108e-58
ENSG00000234127	TRIM26	-0.727356	4.76838e-58
ENSG00000131650	KREMEN2	1.87044	4.7883e-58
ENSG00000149115	TNKS1BP1	0.545277	5.03455e-58
ENSG00000115307	AUP1	0.506438	5.26767e-58
ENSG00000237441	RGL2	-0.797329	6.00955e-58
ENSG00000134287	ARF3	-0.4588	6.24817e-58
ENSG00000197905	TEAD4	-1.43255	6.49504e-58
ENSG00000254986	DPP3	-0.505617	6.92057e-58
ENSG00000170315	UBB	0.427601	7.15474e-58
ENSG00000087074	PPP1R15A	0.739487	9.18351e-58
ENSG00000179051	RCC2	0.396919	1.01284e-57
ENSG00000167807	AC011511.1	-1.02779	1.22209e-57
ENSG00000198964	SGMS1	0.67413	1.28356e-57
ENSG00000181652	ATG9B	-1.29103	1.39965e-57
ENSG00000183853	KIRREL1	0.431511	1.68328e-57
ENSG00000206073	SERPINB4	-2.45834	1.76699e-57
ENSG00000088899	LZTS3	-1.45083	2.11112e-57
ENSG00000197747	S100A10	-0.379089	2.17735e-57
ENSG00000158050	DUSP2	2.04317	2.2688e-57
ENSG00000115993	TRAK2	-0.642975	2.46467e-57
ENSG00000103274	NUBP1	-0.904232	2.61132e-57
ENSG00000043591	ADRB1	2.6491	3.04994e-57
ENSG00000111897	SERINC1	0.621753	3.63285e-57
ENSG00000154380	ENAH	-0.680375	4.25121e-57
ENSG00000120913	PDLIM2	1.85432	4.2649e-57
ENSG00000011523	CEP68	0.546015	4.64757e-57
ENSG00000180921	FAM83H	-0.651222	6.72082e-57
ENSG00000157613	CREB3L1	0.647305	6.72599e-57
ENSG00000108641	B9D1	-1.06501	7.1176e-57
ENSG00000157227	MMP14	0.6111	7.64599e-57
ENSG00000198356	GET3	0.508976	7.95616e-57
ENSG00000169223	LMAN2	-0.517263	9.54866e-57
ENSG00000162458	FBLIM1	0.95005	9.65539e-57
ENSG00000139613	SMARCC2	-0.454723	1.0192e-56
ENSG00000109854	HTATIP2	0.535479	1.38546e-56
ENSG00000124098	FAM210B	-0.749419	1.63426e-56
ENSG00000075213	SEMA3A	-0.707064	1.63896e-56
ENSG00000100647	SUSD6	-0.783584	1.75699e-56
ENSG00000106789	CORO2A	0.830901	1.96794e-56
ENSG00000114166	KAT2B	1.1398	1.97105e-56
ENSG00000100852	ARHGAP5	0.719216	2.12692e-56
ENSG00000198909	MAP3K3	0.649726	2.29493e-56
ENSG00000143315	PIGM	-1.01493	2.49341e-56
ENSG00000205403	CFI	-1.37742	2.65683e-56
ENSG00000147065	MSN	0.367978	3.01533e-56
ENSG00000059573	ALDH18A1	-0.521517	3.13402e-56
ENSG00000135617	PRADC1	-1.34805	3.46657e-56
ENSG00000142197	DOP1B	-0.946044	4.238e-56
ENSG00000144895	EIF2A	0.495328	4.88786e-56
ENSG00000114850	SSR3	0.42189	5.16718e-56
ENSG00000131386	GALNT15	-1.87998	6.05132e-56
ENSG00000100949	RABGGTA	-0.95369	6.50956e-56
ENSG00000181467	RAP2B	-0.59263	6.66986e-56
ENSG00000013563	DNASE1L1	-0.721814	6.85205e-56
ENSG00000143545	RAB13	-0.622453	7.54495e-56
ENSG00000120071	KANSL1	-0.679378	9.25853e-56
ENSG00000176853	FAM91A1	-0.594483	9.39492e-56
ENSG00000137824	RMDN3	0.801512	9.87513e-56
ENSG00000165516	KLHDC2	-0.79241	1.06116e-55
ENSG00000144711	IQSEC1	-0.764114	1.06148e-55
ENSG00000171223	JUNB	0.651959	1.41462e-55
ENSG00000213024	NUP62	-0.493002	1.60098e-55
ENSG00000104731	KLHDC4	-0.877352	1.63064e-55
ENSG00000092847	AGO1	-0.729825	1.71457e-55
ENSG00000106012	IQCE	-0.618353	1.7481e-55
ENSG00000214447	FAM187A	-1.45369	1.96707e-55
ENSG00000101665	SMAD7	1.18625	2.25376e-55
ENSG00000166924	NYAP1	1.7844	2.81051e-55
ENSG00000157617	C2CD2	0.855245	2.83706e-55
ENSG00000127080	IPPK	0.905479	2.96881e-55
ENSG00000155660	PDIA4	-0.361803	3.08724e-55
ENSG00000026036	RTEL1-TNFRSF6B	-0.68523	3.23206e-55
ENSG00000176410	DNAJC30	-0.865436	3.87989e-55
ENSG00000099822	HCN2	2.25709	4.18141e-55
ENSG00000138944	SHISAL1	1.99091	4.22849e-55
ENSG00000050426	LETMD1	-0.573417	4.62761e-55
ENSG00000176014	TUBB6	0.494532	4.69011e-55
ENSG00000161999	JMJD8	-0.711231	5.33925e-55
ENSG00000186591	UBE2H	-0.413446	5.66555e-55
ENSG00000104728	ARHGEF10	0.63365	6.09762e-55
ENSG00000168994	PXDC1	1.14188	6.45777e-55
ENSG00000235106	BRD3OS	-1.00012	8.11406e-55
ENSG00000272391	POM121C	0.563947	8.11406e-55
ENSG00000102098	SCML2	1.19987	8.12939e-55
ENSG00000126903	SLC10A3	-0.674376	8.29524e-55
ENSG00000112130	RNF8	-1.28617	8.51451e-55
ENSG00000015133	CCDC88C	-0.808968	8.78649e-55
ENSG00000012822	CALCOCO1	-0.725086	9.8016e-55
ENSG00000158710	TAGLN2	0.385868	1.04601e-54
ENSG00000078269	SYNJ2	-0.552054	1.06513e-54
ENSG00000183955	KMT5A	-0.762321	1.1331e-54
ENSG00000143033	MTF2	0.851154	1.1452e-54
ENSG00000140474	ULK3	-1.07222	1.26959e-54
ENSG00000097021	ACOT7	0.560195	1.28752e-54
ENSG00000174238	PITPNA	0.631336	1.35014e-54
ENSG00000136205	TNS3	0.395067	1.38012e-54
ENSG00000179094	PER1	1.00251	1.40417e-54
ENSG00000121851	POLR3GL	-1.396	1.45227e-54
ENSG00000185483	ROR1	0.825317	1.46937e-54
ENSG00000167131	CCDC103	-1.41086	1.66263e-54
ENSG00000117682	DHDDS	-0.794735	1.8857e-54
ENSG00000028137	TNFRSF1B	1.86032	2.18269e-54
ENSG00000109787	KLF3	0.690804	2.1861e-54
ENSG00000144233	AMMECR1L	0.752969	2.32788e-54
ENSG00000146587	RBAK	0.69426	2.41782e-54
ENSG00000069424	KCNAB2	0.904718	2.63379e-54
ENSG00000135686	KLHL36	-0.760526	2.68146e-54
ENSG00000148154	UGCG	-0.823872	3.47874e-54
ENSG00000162729	IGSF8	0.681222	3.72455e-54
ENSG00000132382	MYBBP1A	0.508937	4.05374e-54
ENSG00000105173	CCNE1	-1.08498	6.90255e-54
ENSG00000079332	SAR1A	0.441392	7.3746e-54
ENSG00000074696	HACD3	0.49391	7.6075e-54
ENSG00000047249	ATP6V1H	0.780374	7.97504e-54
ENSG00000109654	TRIM2	-0.701243	1.03168e-53
ENSG00000134321	RSAD2	1.07686	1.03759e-53
ENSG00000140836	ZFHX3	0.671834	1.15078e-53
ENSG00000148053	NTRK2	1.92323	1.18427e-53
ENSG00000079819	EPB41L2	0.714367	1.28035e-53
ENSG00000157168	NRG1	-1.10966	1.37387e-53
ENSG00000167562	ZNF701	0.670355	1.38722e-53
ENSG00000155903	RASA2	0.961058	1.39069e-53
ENSG00000122490	SLC66A2	-0.929958	2.09196e-53
ENSG00000150768	DLAT	0.543119	2.22552e-53
ENSG00000161996	WDR90	-0.838469	2.61068e-53
ENSG00000011243	AKAP8L	0.639645	2.70471e-53
ENSG00000169019	COMMD8	-1.50922	2.9968e-53
ENSG00000260238	PMF1-BGLAP	-0.923568	3.22411e-53
ENSG00000105821	DNAJC2	0.494055	3.3987e-53
ENSG00000134352	IL6ST	0.716495	4.35994e-53
ENSG00000166595	CIAO2B	0.580607	4.9493e-53
ENSG00000095015	MAP3K1	0.770713	5.48977e-53
ENSG00000165949	IFI27	1.07296	6.07777e-53
ENSG00000044446	PHKA2	-0.793537	6.26564e-53
ENSG00000107331	ABCA2	0.664547	7.62825e-53
ENSG00000187098	MITF	-0.709341	7.99934e-53
ENSG00000163577	EIF5A2	1.49465	8.54562e-53
ENSG00000105186	ANKRD27	-0.798987	8.71368e-53
ENSG00000121281	ADCY7	0.537725	1.02941e-52
ENSG00000148841	ITPRIP	0.613921	1.35787e-52
ENSG00000104343	UBE2W	0.9215	1.41972e-52
ENSG00000162139	NEU3	-0.985337	1.53426e-52
ENSG00000010165	EEF1AKNMT	-0.754484	1.60769e-52
ENSG00000179085	DPM3	-1.34136	1.71622e-52
ENSG00000131746	TNS4	0.740585	1.74738e-52
ENSG00000112183	RBM24	2.40696	1.89137e-52
ENSG00000257950	P2RX5-TAX1BP3	-0.505808	1.92235e-52
ENSG00000131844	MCCC2	-0.488099	1.95651e-52
ENSG00000280046	AC104581.4	-0.85976	1.99818e-52
ENSG00000104687	GSR	0.456752	2.21073e-52
ENSG00000162408	NOL9	0.748755	2.74915e-52
ENSG00000153904	DDAH1	0.86287	2.75526e-52
ENSG00000147471	PLPBP	0.728032	2.98155e-52
ENSG00000149218	ENDOD1	-0.5473	3.06499e-52
ENSG00000100596	SPTLC2	0.396108	3.17999e-52
ENSG00000100983	GSS	-0.569219	3.60159e-52
ENSG00000086061	DNAJA1	0.486688	4.12707e-52
ENSG00000197063	MAFG	0.638265	4.12707e-52
ENSG00000149289	ZC3H12C	0.87576	4.35557e-52
ENSG00000128487	SPECC1	-0.49942	4.47056e-52
ENSG00000115020	PIKFYVE	0.542216	4.47831e-52
ENSG00000123992	DNPEP	-0.692381	4.51619e-52
ENSG00000072501	SMC1A	0.388834	5.94409e-52
ENSG00000119596	YLPM1	-0.467683	6.48112e-52
ENSG00000167110	GOLGA2	-0.522873	6.79577e-52
ENSG00000197081	IGF2R	0.391747	7.06176e-52
ENSG00000122359	ANXA11	-0.38371	7.28643e-52
ENSG00000156453	PCDH1	0.518522	8.35498e-52
ENSG00000130706	ADRM1	0.520575	8.83794e-52
ENSG00000132613	MTSS2	0.544571	8.88737e-52
ENSG00000141084	RANBP10	-0.84852	1.03079e-51
ENSG00000160685	ZBTB7B	0.572781	1.03347e-51
ENSG00000267110	AC010327.2	-0.946885	1.05285e-51
ENSG00000059728	MXD1	-0.897813	1.16313e-51
ENSG00000122545	SEPTIN7	0.497023	1.27983e-51
ENSG00000157191	NECAP2	0.659514	1.32237e-51
ENSG00000187372	PCDHB13	-1.30715	1.37498e-51
ENSG00000103496	STX4	-0.721759	1.43874e-51
ENSG00000135506	OS9	-0.397895	1.52033e-51
ENSG00000253958	CLDN23	1.14327	1.73816e-51
ENSG00000139178	C1RL	-0.886063	1.7473e-51
ENSG00000169635	HIC2	1.09373	2.08956e-51
ENSG00000082898	XPO1	0.450365	2.62654e-51
ENSG00000204519	ZNF551	0.639022	2.70572e-51
ENSG00000070190	DAPP1	1.22979	3.09734e-51
ENSG00000168453	HR	1.42228	3.22599e-51
ENSG00000204536	CCHCR1	-1.1202	3.35025e-51
ENSG00000196363	WDR5	-0.500928	3.57032e-51
ENSG00000139278	GLIPR1	0.865117	4.25115e-51
ENSG00000184979	USP18	0.950744	4.7159e-51
ENSG00000070831	CDC42	0.446997	5.42589e-51
ENSG00000158055	GRHL3	1.72012	5.47939e-51
ENSG00000166997	CNPY4	-1.14882	5.55354e-51
ENSG00000146731	CCT6A	0.342749	5.76982e-51
ENSG00000100600	LGMN	0.425055	6.08716e-51
ENSG00000110583	NAA40	-1.02439	6.11871e-51
ENSG00000198689	SLC9A6	0.861345	8.65988e-51
ENSG00000172057	ORMDL3	0.713584	8.95445e-51
ENSG00000100296	THOC5	-0.442835	9.14737e-51
ENSG00000181555	SETD2	0.451174	9.88391e-51
ENSG00000140320	BAHD1	0.592822	1.01055e-50
ENSG00000178188	SH2B1	-0.786256	1.11619e-50
ENSG00000104356	POP1	0.561095	1.14708e-50
ENSG00000109089	CDR2L	0.629501	1.21948e-50
ENSG00000167595	PROSER3	-1.0939	1.24719e-50
ENSG00000167635	ZNF146	-0.524968	1.34657e-50
ENSG00000110987	BCL7A	-1.5017	1.34967e-50
ENSG00000179115	FARSA	0.441179	1.40827e-50
ENSG00000159199	ATP5MC1	-0.64058	1.4302e-50
ENSG00000151233	GXYLT1	0.777551	1.51295e-50
ENSG00000128059	PPAT	0.643511	1.60222e-50
ENSG00000160298	C21orf58	-1.4986	1.81758e-50
ENSG00000106261	ZKSCAN1	0.460367	2.13372e-50
ENSG00000139291	TMEM19	-1.20592	2.14691e-50
ENSG00000087586	AURKA	0.443838	2.32741e-50
ENSG00000185467	KPNA7	-2.0599	2.41826e-50
ENSG00000101856	PGRMC1	0.650827	2.5802e-50
ENSG00000168487	BMP1	0.533948	2.67381e-50
ENSG00000157514	TSC22D3	-0.982463	2.99884e-50
ENSG00000149636	DSN1	-0.725374	3.17818e-50
ENSG00000197134	ZNF257	0.823349	3.26847e-50
ENSG00000101160	CTSZ	0.406718	3.37433e-50
ENSG00000171603	CLSTN1	0.445619	3.48767e-50
ENSG00000077549	CAPZB	0.435506	3.67566e-50
ENSG00000135211	TMEM60	-0.990116	3.81299e-50
ENSG00000176386	CDC26	-1.19973	3.97244e-50
ENSG00000189266	PNRC2	0.703658	4.05572e-50
ENSG00000136244	IL6	2.01115	4.22212e-50
ENSG00000089916	GPATCH2L	0.6394	4.27205e-50
ENSG00000182134	TDRKH	-0.638164	4.34276e-50
ENSG00000186716	BCR	-0.533402	4.49294e-50
ENSG00000132746	ALDH3B2	-0.925681	4.74658e-50
ENSG00000182481	KPNA2	0.432864	4.87518e-50
ENSG00000137955	RABGGTB	0.709081	5.00895e-50
ENSG00000153814	JAZF1	1.20853	6.46369e-50
ENSG00000167272	POP5	-1.01629	7.86e-50
ENSG00000118508	RAB32	0.961105	9.22622e-50
ENSG00000110931	CAMKK2	-0.659419	9.36866e-50
ENSG00000133026	MYH10	-0.47656	1.00664e-49
ENSG00000117475	BLZF1	0.664507	1.06085e-49
ENSG00000196821	ILRUN	-0.566294	1.27659e-49
ENSG00000120705	ETF1	0.41764	1.40592e-49
ENSG00000170745	KCNS3	-0.928297	1.5725e-49
ENSG00000101150	TPD52L2	0.40043	1.57716e-49
ENSG00000082805	ERC1	-0.855395	1.73167e-49
ENSG00000171298	GAA	-0.512602	1.91581e-49
ENSG00000105520	PLPPR2	0.514143	1.96196e-49
ENSG00000164292	RHOBTB3	-0.547225	2.28007e-49
ENSG00000104885	DOT1L	-0.602495	2.31724e-49
ENSG00000143420	ENSA	-0.398644	2.44509e-49
ENSG00000143761	ARF1	0.369645	2.45445e-49
ENSG00000067066	SP100	0.529567	2.47193e-49
ENSG00000283239	KBTBD11-OT1	0.588396	2.95913e-49
ENSG00000162909	CAPN2	-0.335237	3.00872e-49
ENSG00000118804	STBD1	0.737554	3.55178e-49
ENSG00000118579	MED28	-0.867229	4.75821e-49
ENSG00000167680	SEMA6B	0.698533	4.92107e-49
ENSG00000246705	H2AJ	-0.56657	5.3844e-49
ENSG00000107937	GTPBP4	0.528483	5.77702e-49
ENSG00000008300	CELSR3	-0.594276	6.58132e-49
ENSG00000189057	FAM111B	-0.806662	6.98106e-49
ENSG00000170264	FAM161A	-1.54014	7.0718e-49
ENSG00000168615	ADAM9	0.536754	7.18988e-49
ENSG00000163286	ALPG	1.94558	8.18423e-49
ENSG00000215251	FASTKD5	0.588407	8.6138e-49
ENSG00000049239	H6PD	-0.628701	8.62316e-49
ENSG00000102910	LONP2	-0.496432	8.73889e-49
ENSG00000162496	DHRS3	-0.885415	1.03462e-48
ENSG00000114735	HEMK1	-0.940078	1.03674e-48
ENSG00000163283	ALPP	1.59262	1.04753e-48
ENSG00000134317	GRHL1	0.885561	1.27716e-48
ENSG00000129757	CDKN1C	1.34247	1.29138e-48
ENSG00000167646	DNAAF3	-0.843152	1.3219e-48
ENSG00000131153	GINS2	-0.660417	1.36241e-48
ENSG00000113141	IK	-0.476159	1.66365e-48
ENSG00000107021	TBC1D13	-0.675474	1.68782e-48
ENSG00000125731	SH2D3A	0.565927	1.73882e-48
ENSG00000130193	THEM6	-1.11404	1.80573e-48
ENSG00000133612	AGAP3	0.484768	1.93486e-48
ENSG00000114867	EIF4G1	-0.299725	2.30371e-48
ENSG00000244242	IFITM10	0.621354	2.70721e-48
ENSG00000163435	ELF3	0.586312	2.99938e-48
ENSG00000018510	AGPS	0.502796	3.14891e-48
ENSG00000093000	NUP50	0.485866	3.17799e-48
ENSG00000163840	DTX3L	0.39794	3.30697e-48
ENSG00000154447	SH3RF1	-0.83862	3.78063e-48
ENSG00000136603	SKIL	0.939499	4.56533e-48
ENSG00000173366	AC097637.1	-0.955891	4.57792e-48
ENSG00000008513	ST3GAL1	-0.84395	4.58073e-48
ENSG00000145685	LHFPL2	0.490061	4.7581e-48
ENSG00000115042	FAHD2A	-0.824571	4.88922e-48
ENSG00000164305	CASP3	0.70498	6.08684e-48
ENSG00000136238	RAC1	0.338356	6.09664e-48
ENSG00000213160	KLHL23	-1.05429	6.12876e-48
ENSG00000111145	ELK3	-0.582607	7.00129e-48
ENSG00000068024	HDAC4	0.75538	8.59745e-48
ENSG00000107164	FUBP3	0.502665	8.60035e-48
ENSG00000105887	MTPN	-0.662255	9.15715e-48
ENSG00000085982	USP40	-0.627246	1.01413e-47
ENSG00000283154	IQCJ-SCHIP1	0.891947	1.10119e-47
ENSG00000095139	ARCN1	0.412792	1.18853e-47
ENSG00000163083	INHBB	2.51885	1.18867e-47
ENSG00000162231	NXF1	0.603106	1.21021e-47
ENSG00000216490	IFI30	0.562551	1.24852e-47
ENSG00000175906	ARL4D	1.11563	1.4502e-47
ENSG00000082269	FAM135A	0.890792	1.47666e-47
ENSG00000115687	PASK	-0.785662	1.47767e-47
ENSG00000164818	DNAAF5	0.415052	1.62837e-47
ENSG00000105698	USF2	-0.705462	1.69267e-47
ENSG00000169696	ASPSCR1	-1.40851	1.74596e-47
ENSG00000176974	SHMT1	-0.481872	1.77025e-47
ENSG00000168246	UBTD2	-0.895957	1.87861e-47
ENSG00000183579	ZNRF3	0.614888	2.06675e-47
ENSG00000266074	BAHCC1	-0.73603	2.21246e-47
ENSG00000119411	BSPRY	-1.01218	2.22247e-47
ENSG00000171421	MRPL36	0.709911	2.22321e-47
ENSG00000203697	CAPN8	-2.23221	2.24821e-47
ENSG00000168778	TCTN2	-0.973679	2.3187e-47
ENSG00000137713	PPP2R1B	0.628772	2.4618e-47
ENSG00000112763	BTN2A1	1.03324	2.59169e-47
ENSG00000082153	BZW1	-0.398495	2.78668e-47
ENSG00000123146	ADGRE5	0.438679	2.84158e-47
ENSG00000168461	RAB31	-0.406171	2.85174e-47
ENSG00000215114	UBXN2B	-0.992437	3.01626e-47
ENSG00000162702	ZNF281	0.730639	3.19093e-47
ENSG00000117597	UTP25	0.510232	3.34382e-47
ENSG00000196497	IPO4	0.418645	3.35122e-47
ENSG00000115109	EPB41L5	0.721844	3.57146e-47
ENSG00000176871	WSB2	0.494688	3.57864e-47
ENSG00000262481	TMEM256-PLSCR3	-0.683357	3.84921e-47
ENSG00000130766	SESN2	0.900005	3.8611e-47
ENSG00000065548	ZC3H15	0.452797	4.00785e-47
ENSG00000064651	SLC12A2	0.859917	4.84208e-47
ENSG00000131437	KIF3A	0.786159	6.68118e-47
ENSG00000177548	RABEP2	-1.12419	7.02437e-47
ENSG00000125637	PSD4	-0.575233	7.80734e-47
ENSG00000128590	DNAJB9	1.1269	8.27051e-47
ENSG00000114023	FAM162A	-0.670222	1.07964e-46
ENSG00000089486	CDIP1	0.817398	1.12059e-46
ENSG00000139726	DENR	0.490957	1.26456e-46
ENSG00000167721	TSR1	0.455273	1.27579e-46
ENSG00000198521	ZNF43	0.648677	1.28033e-46
ENSG00000176407	KCMF1	0.566487	1.30331e-46
ENSG00000136811	ODF2	-0.557976	1.40871e-46
ENSG00000118922	KLF12	-1.98495	1.44313e-46
ENSG00000148730	EIF4EBP2	-0.392335	1.46882e-46
ENSG00000204469	PRRC2A	-0.367354	1.5994e-46
ENSG00000167264	DUS2	-0.79761	1.60076e-46
ENSG00000163207	IVL	0.961492	1.74769e-46
ENSG00000119771	KLHL29	0.613879	1.81132e-46
ENSG00000175467	SART1	-0.537038	1.81936e-46
ENSG00000143398	PIP5K1A	0.420521	1.82162e-46
ENSG00000204231	RXRB	-0.863395	1.82477e-46
ENSG00000120738	EGR1	1.41292	2.05593e-46
ENSG00000128833	MYO5C	-0.845151	2.11865e-46
ENSG00000161921	CXCL16	1.97866	2.24078e-46
ENSG00000160796	NBEAL2	-0.729817	2.37387e-46
ENSG00000116675	DNAJC6	0.727413	2.47073e-46
ENSG00000173418	NAA20	0.512475	2.87019e-46
ENSG00000148926	ADM	2.03171	3.16247e-46
ENSG00000160688	FLAD1	-0.594108	3.66792e-46
ENSG00000169925	BRD3	-0.584298	3.70565e-46
ENSG00000186174	BCL9L	-0.516136	3.90113e-46
ENSG00000006118	TMEM132A	0.677305	4.13885e-46
ENSG00000197150	ABCB8	-0.544943	4.2726e-46
ENSG00000140950	MEAK7	0.551259	4.27474e-46
ENSG00000117360	PRPF3	0.505771	4.29806e-46
ENSG00000052841	TTC17	0.616506	4.56429e-46
ENSG00000101266	CSNK2A1	0.411172	5.04636e-46
ENSG00000134954	ETS1	-0.515632	5.21572e-46
ENSG00000164308	ERAP2	0.441148	6.18738e-46
ENSG00000113732	ATP6V0E1	0.41874	6.61576e-46
ENSG00000051108	HERPUD1	0.719245	6.80009e-46
ENSG00000049130	KITLG	-0.850029	7.39826e-46
ENSG00000168785	TSPAN5	-0.853696	7.81302e-46
ENSG00000168394	TAP1	0.719712	7.81302e-46
ENSG00000197170	PSMD12	0.549178	8.21165e-46
ENSG00000112972	HMGCS1	0.447221	9.06404e-46
ENSG00000119729	RHOQ	0.729197	9.49625e-46
ENSG00000285635	AC021660.3	0.714014	1.08956e-45
ENSG00000040933	INPP4A	0.567549	1.09069e-45
ENSG00000141756	FKBP10	-0.469894	1.20467e-45
ENSG00000151014	NOCT	1.05805	1.21868e-45
ENSG00000165943	MOAP1	-1.03569	1.26536e-45
ENSG00000237649	KIFC1	-0.593686	1.27893e-45
ENSG00000102871	TRADD	-1.02867	1.45676e-45
ENSG00000178607	ERN1	0.963218	1.55326e-45
ENSG00000116350	SRSF4	-0.776566	1.64809e-45
ENSG00000205937	RNPS1	-0.433033	1.68916e-45
ENSG00000102181	CD99L2	-0.714779	1.76116e-45
ENSG00000103381	CPPED1	-0.525721	1.80872e-45
ENSG00000099958	DERL3	-2.11774	2.04718e-45
ENSG00000159202	UBE2Z	0.418552	2.12925e-45
ENSG00000133657	ATP13A3	0.464751	2.14572e-45
ENSG00000188910	GJB3	-1.34664	2.21417e-45
ENSG00000147100	SLC16A2	0.49077	2.25815e-45
ENSG00000122566	HNRNPA2B1	-0.341791	2.28451e-45
ENSG00000128595	CALU	0.374865	3.17311e-45
ENSG00000091164	TXNL1	0.607865	3.41863e-45
ENSG00000285283	AL035078.4	0.409135	3.54767e-45
ENSG00000187736	NHEJ1	0.746332	3.61621e-45
ENSG00000186472	PCLO	-0.690696	3.64817e-45
ENSG00000177728	TMEM94	-0.621448	3.78815e-45
ENSG00000088812	ATRN	0.432501	4.09852e-45
ENSG00000143457	GOLPH3L	-0.613016	4.14318e-45
ENSG00000184232	OAF	0.497544	4.80085e-45
ENSG00000135114	OASL	0.646775	4.97403e-45
ENSG00000137745	MMP13	-0.970841	4.99132e-45
ENSG00000198060	MARCHF5	0.621992	5.17547e-45
ENSG00000205423	CNEP1R1	0.879018	5.34432e-45
ENSG00000119636	BBOF1	-1.93419	5.94891e-45
ENSG00000242265	PEG10	0.350657	6.03641e-45
ENSG00000011426	ANLN	0.317063	6.05836e-45
ENSG00000102007	PLP2	0.368666	6.32316e-45
ENSG00000106348	IMPDH1	0.385459	6.40989e-45
ENSG00000258881	AC007040.2	-1.00201	6.58806e-45
ENSG00000100299	ARSA	-1.04876	7.03594e-45
ENSG00000115486	GGCX	0.551343	7.61702e-45
ENSG00000130695	CEP85	0.551995	9.05368e-45
ENSG00000167065	DUSP18	-1.08145	9.60951e-45
ENSG00000103266	STUB1	-0.546326	9.86195e-45
ENSG00000162144	CYB561A3	-0.745246	1.07833e-44
ENSG00000132819	RBM38	0.635576	1.10091e-44
ENSG00000082684	SEMA5B	0.900745	1.10682e-44
ENSG00000126561	STAT5A	1.39644	1.31096e-44
ENSG00000140650	PMM2	-0.61952	1.37431e-44
ENSG00000088247	KHSRP	0.382015	1.4538e-44
ENSG00000105639	JAK3	-1.7318	1.55693e-44
ENSG00000213096	ZNF254	0.706336	1.63248e-44
ENSG00000048471	SNX29	-0.833013	1.71051e-44
ENSG00000151694	ADAM17	0.520481	1.78369e-44
ENSG00000101493	ZNF516	-0.863425	1.81821e-44
ENSG00000105397	TYK2	-0.44963	1.94482e-44
ENSG00000124120	TTPAL	-0.505006	2.15464e-44
ENSG00000138035	PNPT1	0.568176	2.42784e-44
ENSG00000155957	TMBIM4	-1.15675	2.51171e-44
ENSG00000153317	ASAP1	-0.879229	2.70969e-44
ENSG00000136504	KAT7	0.54829	3.02445e-44
ENSG00000176658	MYO1D	-0.504544	3.02612e-44
ENSG00000172465	TCEAL1	-1.18056	3.34868e-44
ENSG00000099904	ZDHHC8	-0.635808	3.39996e-44
ENSG00000166166	TRMT61A	0.629016	3.62747e-44
ENSG00000167113	COQ4	-0.667708	3.71033e-44
ENSG00000177045	SIX5	-1.15493	4.09347e-44
ENSG00000077097	TOP2B	-0.446518	4.19622e-44
ENSG00000176884	GRIN1	1.1347	4.24424e-44
ENSG00000184470	TXNRD2	-0.674446	5.06834e-44
ENSG00000101350	KIF3B	-0.439529	6.07963e-44
ENSG00000152377	SPOCK1	-0.545267	6.30899e-44
ENSG00000166689	PLEKHA7	-0.584153	6.42884e-44
ENSG00000122126	OCRL	0.642097	6.50658e-44
ENSG00000240065	PSMB9	0.552	6.63342e-44
ENSG00000168256	NKIRAS2	0.539604	6.67149e-44
ENSG00000140043	PTGR2	-0.842706	8.5948e-44
ENSG00000196504	PRPF40A	0.439954	1.00914e-43
ENSG00000101182	PSMA7	0.479164	1.1058e-43
ENSG00000177602	HASPIN	0.748549	1.12085e-43
ENSG00000116704	SLC35D1	0.770072	1.19425e-43
ENSG00000158417	EIF5B	-0.409588	1.20131e-43
ENSG00000105499	PLA2G4C	2.11748	1.34724e-43
ENSG00000177854	TMEM187	-1.24747	1.44629e-43
ENSG00000160781	PAQR6	-1.77064	1.46396e-43
ENSG00000105556	MIER2	0.61751	1.47773e-43
ENSG00000106404	CLDN15	-1.14451	1.68121e-43
ENSG00000105321	CCDC9	-1.24639	1.75835e-43
ENSG00000169020	ATP5ME	-0.735202	1.75835e-43
ENSG00000135018	UBQLN1	0.401558	2.0362e-43
ENSG00000103502	CDIPT	0.527822	2.17678e-43
ENSG00000196449	YRDC	0.8614	2.27919e-43
ENSG00000254470	AP5B1	-0.78126	2.29499e-43
ENSG00000065989	PDE4A	0.618027	2.66389e-43
ENSG00000110075	PPP6R3	0.48375	3.4255e-43
ENSG00000261150	EPPK1	0.96703	3.44725e-43
ENSG00000133321	PLAAT4	1.12099	3.78606e-43
ENSG00000171793	CTPS1	-0.664331	3.8197e-43
ENSG00000157693	TMEM268	0.692026	3.82399e-43
ENSG00000161638	ITGA5	0.406444	3.86568e-43
ENSG00000280187	AC022107.1	-2.01033	3.9766e-43
ENSG00000183765	CHEK2	-0.736797	4.75048e-43
ENSG00000120685	PROSER1	-0.716957	4.76894e-43
ENSG00000173653	RCE1	0.496003	4.7889e-43
ENSG00000165238	WNK2	1.08128	4.99625e-43
ENSG00000116455	WDR77	0.599934	5.39005e-43
ENSG00000206077	ZDHHC11B	2.3409	5.44146e-43
ENSG00000137266	SLC22A23	1.01919	5.66527e-43
ENSG00000155066	PROM2	-0.420681	6.37083e-43
ENSG00000099860	GADD45B	0.688233	6.58884e-43
ENSG00000023909	GCLM	0.656001	6.70391e-43
ENSG00000198894	CIPC	-0.630923	7.10998e-43
ENSG00000272414	FAM47E-STBD1	0.724437	7.54902e-43
ENSG00000109436	TBC1D9	0.570139	7.65995e-43
ENSG00000028839	TBPL1	1.06293	7.71301e-43
ENSG00000129226	CD68	-0.479761	7.92118e-43
ENSG00000198168	SVIP	-1.33715	8.51554e-43
ENSG00000168297	PXK	0.531023	9.02843e-43
ENSG00000057704	TMCC3	1.3921	9.43126e-43
ENSG00000116016	EPAS1	0.378479	9.53365e-43
ENSG00000165490	DDIAS	-0.992037	1.02416e-42
ENSG00000104643	MTMR9	0.965792	1.06658e-42
ENSG00000100101	Z83844.1	-0.796352	1.09745e-42
ENSG00000069974	RAB27A	-0.57503	1.17358e-42
ENSG00000042429	MED17	0.668263	1.24579e-42
ENSG00000148331	ASB6	0.609328	1.26248e-42
ENSG00000139567	ACVRL1	2.71738	1.27671e-42
ENSG00000158859	ADAMTS4	2.94104	1.29676e-42
ENSG00000089006	SNX5	0.436328	1.36983e-42
ENSG00000106462	EZH2	-0.502817	1.51e-42
ENSG00000196588	MRTFA	-0.675363	1.51814e-42
ENSG00000014919	COX15	-0.512389	1.73888e-42
ENSG00000184381	PLA2G6	-1.05601	2.06955e-42
ENSG00000119414	PPP6C	0.551613	2.12605e-42
ENSG00000002330	BAD	-0.966168	2.14311e-42
ENSG00000149428	HYOU1	0.361924	2.19745e-42
ENSG00000169583	CLIC3	1.63014	2.32139e-42
ENSG00000163661	PTX3	3.24986	2.39492e-42
ENSG00000100625	SIX4	-0.725124	2.55091e-42
ENSG00000144063	MALL	-0.95097	2.56425e-42
ENSG00000104853	CLPTM1	0.3973	2.98349e-42
ENSG00000101346	POFUT1	0.414835	3.12896e-42
ENSG00000138031	ADCY3	0.490407	3.34574e-42
ENSG00000167658	EEF2	0.327788	3.50767e-42
ENSG00000014914	MTMR11	-1.0879	3.55589e-42
ENSG00000143067	ZNF697	1.39049	3.92759e-42
ENSG00000159873	CCDC117	0.552272	4.07571e-42
ENSG00000198171	DDRGK1	-0.703673	4.19854e-42
ENSG00000016864	GLT8D1	-0.676701	4.22216e-42
ENSG00000168310	IRF2	-0.992494	4.43582e-42
ENSG00000145506	NKD2	2.17805	4.75049e-42
ENSG00000259207	ITGB3	-0.617015	5.23087e-42
ENSG00000103342	GSPT1	0.340353	6.02603e-42
ENSG00000188938	FAM120AOS	-0.631644	6.42753e-42
ENSG00000234745	HLA-B	0.446394	6.48017e-42
ENSG00000134107	BHLHE40	0.381144	6.78251e-42
ENSG00000143222	UFC1	-0.528944	7.00269e-42
ENSG00000166396	SERPINB7	-1.55075	7.29395e-42
ENSG00000104660	LEPROTL1	0.619196	7.45863e-42
ENSG00000174227	PIGG	0.514041	7.64553e-42
ENSG00000100346	CACNA1I	1.35185	8.35356e-42
ENSG00000137693	YAP1	0.590441	9.84996e-42
ENSG00000079432	CIC	-0.716717	1.03884e-41
ENSG00000150459	SAP18	0.49176	1.06091e-41
ENSG00000155366	RHOC	-0.389238	1.08648e-41
ENSG00000184428	TOP1MT	-0.861234	1.15117e-41
ENSG00000108561	C1QBP	0.403513	1.33148e-41
ENSG00000113716	HMGXB3	0.424657	1.33536e-41
ENSG00000160602	NEK8	-1.56036	1.47115e-41
ENSG00000139719	VPS33A	0.582269	1.50796e-41
ENSG00000100644	HIF1A	-0.509832	1.51152e-41
ENSG00000159256	MORC3	0.834269	1.51152e-41
ENSG00000185619	PCGF3	-0.738488	1.61568e-41
ENSG00000196663	TECPR2	0.755191	1.63521e-41
ENSG00000185049	NELFA	-0.709756	1.66467e-41
ENSG00000128872	TMOD2	1.25832	1.69768e-41
ENSG00000105825	TFPI2	0.948993	1.77596e-41
ENSG00000173473	SMARCC1	-0.374488	1.85632e-41
ENSG00000103126	AXIN1	0.581727	1.86407e-41
ENSG00000008382	MPND	-1.28879	2.7929e-41
ENSG00000116062	MSH6	-0.473284	3.00963e-41
ENSG00000152056	AP1S3	-0.933161	3.11394e-41
ENSG00000103707	MTFMT	1.06902	3.23659e-41
ENSG00000130829	DUSP9	0.764419	3.24438e-41
ENSG00000255152	MSH5-SAPCD1	-1.12526	3.30692e-41
ENSG00000164751	PEX2	-0.653749	3.56365e-41
ENSG00000184368	MAP7D2	1.00672	3.67611e-41
ENSG00000107854	TNKS2	0.455664	3.70986e-41
ENSG00000152465	NMT2	0.60903	3.84044e-41
ENSG00000127481	UBR4	0.433022	4.1019e-41
ENSG00000134058	CDK7	0.530496	4.16415e-41
ENSG00000111266	DUSP16	-0.770467	4.18374e-41
ENSG00000164741	DLC1	0.945378	4.62881e-41
ENSG00000127666	TICAM1	0.670038	4.76374e-41
ENSG00000140694	PARN	-0.546582	5.49516e-41
ENSG00000121653	MAPK8IP1	0.768278	5.78744e-41
ENSG00000198873	GRK5	-0.718348	5.91995e-41
ENSG00000123124	WWP1	0.46091	6.0167e-41
ENSG00000130810	PPAN	0.44983	7.07411e-41
ENSG00000124783	SSR1	0.483403	7.34346e-41
ENSG00000139926	FRMD6	0.663162	8.62831e-41
ENSG00000106537	TSPAN13	-0.681174	9.2327e-41
ENSG00000060656	PTPRU	0.829587	9.62194e-41
ENSG00000173530	TNFRSF10D	1.10522	9.68622e-41
ENSG00000108963	DPH1	-0.460485	9.81295e-41
ENSG00000182253	SYNM	0.603903	1.04261e-40
ENSG00000101474	APMAP	0.437628	1.07366e-40
ENSG00000168591	TMUB2	-0.704095	1.13937e-40
ENSG00000260914	AC026464.4	-0.515043	1.168e-40
ENSG00000169398	PTK2	0.453901	1.20926e-40
[truncated: 19,495 more rows]
