# Supplementary material for: PARP7-mediated ADP-ribosylation of FRA1 promotes cancer cell growth by repressing IRF1- and IRF3-dependent apoptosis
Source: Proc Natl Acad Sci U S A. 2023 Nov 27;120(49):e2309047120. doi: 10.1073/pnas.2309047120 (PMC10710093; doi:10.1073/pnas.2309047120)
Supplement: Supplementary file 5 — Dataset S04 (XLSX) [file pnas.2309047120.sd04.xlsx]

## Sheet: RBN-2397 vs DMSO
Dataset S4, related to Fig. 4B
GeneID	GeneName	Log2(FC)	FDR
ENSG00000153292	ADGRF1	1.54651	0
ENSG00000184254	ALDH1A3	2.41003	0
ENSG00000221963	APOL6	1.00798	0
ENSG00000104081	BMF	2.06453	0
ENSG00000125845	BMP2	2.16628	0
ENSG00000142871	CCN1	2.38165	0
ENSG00000140465	CYP1A1	6.88873	0
ENSG00000138061	CYP1B1	3.27016	0
ENSG00000117525	F3	1.99958	0
ENSG00000158055	GRHL3	3.66847	0
ENSG00000100292	HMOX1	1.42912	0
ENSG00000185745	IFIT1	1.77839	0
ENSG00000119922	IFIT2	1.95303	0
ENSG00000119917	IFIT3	1.49509	0
ENSG00000146674	IGFBP3	2.26548	0
ENSG00000162892	IL24	3.25899	0
ENSG00000111912	NCOA7	1.60961	0
ENSG00000135114	OASL	1.74716	0
ENSG00000153404	PLEKHG4B	2.78976	0
ENSG00000073756	PTGS2	3.24156	0
ENSG00000168297	PXK	1.69776	0
ENSG00000106366	SERPINE1	2.09271	0
ENSG00000165449	SLC16A9	1.59255	0
ENSG00000113739	STC2	1.55564	0
ENSG00000184292	TACSTD2	1.99112	0
ENSG00000137801	THBS1	2.29067	0
ENSG00000163659	TIPARP	1.90894	0
ENSG00000169908	TM4SF1	0.915771	1.85197e-293
ENSG00000011422	PLAUR	1.41461	2.60549e-292
ENSG00000100065	CARD10	1.45656	1.96602e-277
ENSG00000165272	AQP3	1.33111	8.35782e-253
ENSG00000141574	SECTM1	2.37404	8.32695e-247
ENSG00000107201	DDX58	1.29571	6.80814e-241
ENSG00000050405	LIMA1	0.883348	2.87237e-233
ENSG00000063438	AHRR	2.48059	2.97043e-232
ENSG00000138646	HERC5	1.568	7.33459e-229
ENSG00000103044	HAS3	1.25344	2.90953e-228
ENSG00000166106	ADAMTS15	1.56672	1.03096e-226
ENSG00000288684	AL353671.1	1.2623	1.47536e-225
ENSG00000129474	AJUBA	1.33767	2.3656e-218
ENSG00000103257	SLC7A5	0.959876	2.53433e-202
ENSG00000116285	ERRFI1	0.917572	1.04897e-191
ENSG00000130164	LDLR	-0.801746	5.78972e-187
ENSG00000134955	SLC37A2	1.27521	2.06739e-186
ENSG00000072310	SREBF1	-1.16136	1.63376e-182
ENSG00000182197	EXT1	0.727243	4.66787e-182
ENSG00000122861	PLAU	0.892242	3.26738e-180
ENSG00000148154	UGCG	1.26974	2.14355e-178
ENSG00000109321	AREG	1.34694	7.06247e-172
ENSG00000166897	ELFN2	1.12797	7.19993e-171
ENSG00000114019	AMOTL2	1.10493	4.90412e-170
ENSG00000137628	DDX60	1.00598	1.50355e-169
ENSG00000180530	NRIP1	-1.04628	1.30286e-166
ENSG00000145632	PLK2	1.35185	9.71354e-164
ENSG00000151012	SLC7A11	1.59896	1.88107e-163
ENSG00000115267	IFIH1	1.14092	1.68107e-161
ENSG00000119669	IRF2BPL	1.06521	6.83052e-156
ENSG00000165959	CLMN	0.84281	5.36242e-155
ENSG00000159840	ZYX	0.808108	3.07224e-153
ENSG00000144824	PHLDB2	0.848431	5.30718e-151
ENSG00000050344	NFE2L3	1.21486	1.17865e-147
ENSG00000130775	THEMIS2	1.22566	1.3294e-146
ENSG00000143507	DUSP10	1.00361	2.33565e-143
ENSG00000115414	FN1	0.58538	5.18742e-143
ENSG00000124813	RUNX2	1.38419	6.62564e-143
ENSG00000062038	CDH3	0.604259	1.5975e-137
ENSG00000116044	NFE2L2	0.726967	2.12953e-137
ENSG00000008083	JARID2	1.09053	4.0398e-137
ENSG00000084112	SSH1	0.845847	4.984e-134
ENSG00000134321	RSAD2	1.50228	1.67244e-133
ENSG00000095752	IL11	1.68527	3.59659e-132
ENSG00000133639	BTG1	1.02949	2.81893e-131
ENSG00000137331	IER3	1.13384	1.25016e-129
ENSG00000128342	LIF	0.889608	2.33742e-126
ENSG00000140105	WARS1	0.57052	1.10552e-124
ENSG00000288622	PDCD6-AHRR	1.13797	2.14235e-124
ENSG00000146072	TNFRSF21	0.743305	6.17826e-123
ENSG00000196730	DAPK1	0.803166	1.71513e-118
ENSG00000163870	TPRA1	1.06875	1.98309e-118
ENSG00000100906	NFKBIA	0.857527	2.30426e-118
ENSG00000153294	ADGRF4	1.3875	6.79269e-118
ENSG00000035403	VCL	0.578164	1.16e-116
ENSG00000129116	PALLD	0.663953	4.66054e-116
ENSG00000101670	LIPG	0.670177	1.41302e-114
ENSG00000133816	MICAL2	0.803169	6.76103e-113
ENSG00000139278	GLIPR1	1.17393	6.44718e-112
ENSG00000125347	IRF1	0.981686	1.21407e-111
ENSG00000175505	CLCF1	1.00726	8.86094e-111
ENSG00000040933	INPP4A	0.890315	1.08255e-110
ENSG00000169252	ADRB2	2.03121	2.1046e-108
ENSG00000114812	VIPR1	2.59754	1.07564e-107
ENSG00000128283	CDC42EP1	0.836333	1.59671e-107
ENSG00000126391	FRMD8	1.02792	1.59671e-107
ENSG00000117228	GBP1	1.36098	7.26741e-107
ENSG00000070190	DAPP1	1.68646	9.77907e-107
ENSG00000074527	NTN4	0.924068	1.08486e-105
ENSG00000179750	APOBEC3B	0.860966	1.41905e-105
ENSG00000135932	CAB39	0.743708	3.55149e-105
ENSG00000243156	MICAL3	0.694694	1.225e-102
ENSG00000157601	MX1	1.30934	7.55862e-102
ENSG00000111674	ENO2	-1.16538	1.19548e-100
ENSG00000177606	JUN	0.847966	7.53819e-100
ENSG00000181467	RAP2B	0.825301	9.64141e-100
ENSG00000137203	TFAP2A	0.798438	1.3882e-99
ENSG00000162337	LRP5	0.687941	1.51011e-99
ENSG00000189143	CLDN4	0.7833	1.67092e-99
ENSG00000133794	ARNTL	1.35063	9.27451e-99
ENSG00000138623	SEMA7A	1.02215	1.77481e-98
ENSG00000137193	PIM1	0.996587	3.32929e-98
ENSG00000100345	MYH9	0.58525	6.92968e-97
ENSG00000039068	CDH1	0.461773	5.00189e-96
ENSG00000118257	NRP2	-0.927232	2.49875e-95
ENSG00000087074	PPP1R15A	1.02048	2.76164e-95
ENSG00000171940	ZNF217	0.607466	4.52783e-94
ENSG00000101224	CDC25B	0.610737	2.038e-93
ENSG00000187608	ISG15	0.879151	2.32381e-93
ENSG00000166949	SMAD3	0.581748	5.37676e-93
ENSG00000013588	GPRC5A	0.563028	3.07451e-92
ENSG00000144959	NCEH1	0.68153	5.65458e-92
ENSG00000205426	KRT81	1.58912	9.60442e-92
ENSG00000168575	SLC20A2	0.882737	3.80287e-91
ENSG00000147010	SH3KBP1	0.563838	2.50526e-90
ENSG00000075426	FOSL2	0.578559	8.55331e-90
ENSG00000128422	KRT17	3.4256	1.43654e-89
ENSG00000141564	RPTOR	0.76421	5.87696e-89
ENSG00000184009	ACTG1	0.448822	9.68946e-88
ENSG00000172818	OVOL1	1.44089	6.49233e-86
ENSG00000205730	ITPRIPL2	0.643808	3.65954e-85
ENSG00000116711	PLA2G4A	1.74983	1.67081e-84
ENSG00000138411	HECW2	1.42608	3.98654e-84
ENSG00000118777	ABCG2	0.837722	7.87238e-84
ENSG00000167460	TPM4	0.530815	1.10821e-83
ENSG00000137486	ARRB1	-0.772577	7.68184e-83
ENSG00000136826	KLF4	1.02487	1.12168e-82
ENSG00000165424	ZCCHC24	-1.33514	2.29143e-82
ENSG00000164171	ITGA2	0.545762	1.38525e-80
ENSG00000198431	TXNRD1	0.463711	2.16343e-80
ENSG00000153904	DDAH1	1.02166	1.46522e-79
ENSG00000134326	CMPK2	1.29408	1.5439e-78
ENSG00000133460	SLC2A11	0.972996	9.11948e-78
ENSG00000183486	MX2	1.29754	1.05552e-77
ENSG00000221926	TRIM16	0.779936	2.50268e-77
ENSG00000179820	MYADM	0.806028	7.04669e-77
ENSG00000189120	SP6	1.49419	8.45581e-77
ENSG00000116991	SIPA1L2	0.847435	2.50585e-76
ENSG00000147130	ZMYM3	-0.620885	4.05723e-76
ENSG00000089127	OAS1	0.842914	4.80005e-76
ENSG00000173227	SYT12	0.751141	5.11866e-76
ENSG00000154319	FAM167A	1.82165	5.26044e-76
ENSG00000116679	IVNS1ABP	-0.863584	5.88923e-76
ENSG00000134769	DTNA	0.880002	8.85474e-75
ENSG00000134531	EMP1	0.675056	1.88058e-74
ENSG00000080200	CRYBG3	-0.594085	2.11524e-74
ENSG00000140743	CDR2	0.734457	1.03201e-73
ENSG00000114268	PFKFB4	-0.919626	2.09185e-73
ENSG00000112972	HMGCS1	-0.625607	3.65641e-73
ENSG00000121895	TMEM156	1.88374	1.49265e-72
ENSG00000111335	OAS2	1.0444	1.71835e-72
ENSG00000175592	FOSL1	0.759559	2.4324e-72
ENSG00000077238	IL4R	0.704798	3.35523e-72
ENSG00000131149	GSE1	-0.66714	1.03591e-71
ENSG00000134324	LPIN1	-0.702332	1.32177e-71
ENSG00000244405	ETV5	-0.869894	2.24812e-71
ENSG00000179151	EDC3	0.722097	4.18635e-71
ENSG00000064205	CCN5	0.727265	8.34084e-71
ENSG00000165891	E2F7	0.816707	1.12162e-69
ENSG00000169184	MN1	1.36196	2.08516e-69
ENSG00000141279	NPEPPS	0.533394	3.48811e-69
ENSG00000028116	VRK2	0.769178	9.75339e-69
ENSG00000163545	NUAK2	1.32329	1.67208e-68
ENSG00000131203	IDO1	2.9335	5.4239e-68
ENSG00000211448	DIO2	1.62147	7.5466e-68
ENSG00000121236	TRIM6	-0.79059	2.19747e-67
ENSG00000251537	AC005324.2	0.82223	2.39343e-67
ENSG00000108821	COL1A1	0.751449	7.43522e-67
ENSG00000182795	C1orf116	1.24446	8.12843e-67
ENSG00000157227	MMP14	0.690201	9.86777e-67
ENSG00000108175	ZMIZ1	0.688923	1.05625e-66
ENSG00000117394	SLC2A1	0.507149	1.19118e-66
ENSG00000026508	CD44	0.413789	5.07308e-66
ENSG00000168003	SLC3A2	0.693538	7.47495e-66
ENSG00000225614	ZNF469	1.0926	1.95194e-65
ENSG00000163638	ADAMTS9	1.49967	2.1362e-65
ENSG00000147676	MAL2	0.636676	3.0455e-65
ENSG00000177732	SOX12	-0.869612	3.11884e-65
ENSG00000104998	IL27RA	0.728486	3.92618e-64
ENSG00000124762	CDKN1A	0.786083	4.74336e-64
ENSG00000106003	LFNG	-1.70291	5.48797e-64
ENSG00000162496	DHRS3	-1.02656	9.03537e-64
ENSG00000151929	BAG3	0.524134	1.80831e-63
ENSG00000099194	SCD	-0.365429	3.38777e-63
ENSG00000113504	SLC12A7	0.660351	5.00098e-63
ENSG00000118503	TNFAIP3	1.1918	1.94098e-62
ENSG00000157557	ETS2	0.664892	2.99487e-62
ENSG00000064666	CNN2	0.481387	4.34455e-62
ENSG00000172602	RND1	3.32428	1.42218e-61
ENSG00000196781	TLE1	0.583879	2.68091e-61
ENSG00000175573	C11orf68	0.899654	5.42891e-61
ENSG00000136244	IL6	2.18769	1.65787e-60
ENSG00000275342	PRAG1	0.745697	5.25822e-60
ENSG00000023171	GRAMD1B	0.928516	3.97928e-59
ENSG00000130513	GDF15	0.794174	4.52709e-59
ENSG00000147573	TRIM55	1.07175	2.00022e-58
ENSG00000137124	ALDH1B1	0.604395	3.19584e-58
ENSG00000002587	HS3ST1	1.64333	6.74381e-58
ENSG00000074657	ZNF532	0.515668	8.30949e-58
ENSG00000117461	PIK3R3	0.72888	9.20199e-58
ENSG00000115295	CLIP4	0.601483	9.58967e-58
ENSG00000115902	SLC1A4	0.776711	9.99163e-58
ENSG00000109790	KLHL5	0.618461	1.64631e-57
ENSG00000128641	MYO1B	0.45216	1.90386e-57
ENSG00000161091	MFSD12	0.583145	1.15298e-56
ENSG00000116675	DNAJC6	0.810421	1.51972e-56
ENSG00000162734	PEA15	0.470474	1.57227e-56
ENSG00000148120	AOPEP	0.68797	9.19702e-56
ENSG00000134668	SPOCD1	0.860964	1.25161e-55
ENSG00000122591	FAM126A	0.600647	1.59403e-54
ENSG00000164951	PDP1	0.598059	1.65725e-54
ENSG00000177706	FAM20C	-0.728592	3.19015e-54
ENSG00000196535	MYO18A	-0.516637	5.5698e-54
ENSG00000067082	KLF6	0.502456	8.99384e-54
ENSG00000071127	WDR1	0.381549	2.17607e-53
ENSG00000043143	JADE2	-0.574962	3.0468e-53
ENSG00000158470	B4GALT5	0.359571	6.51719e-53
ENSG00000135480	KRT7	0.422177	9.89833e-53
ENSG00000124201	ZNFX1	0.414773	1.75914e-52
ENSG00000138642	HERC6	0.698563	3.21914e-52
ENSG00000132530	XAF1	0.976664	3.33388e-52
ENSG00000101335	MYL9	0.618828	4.93e-52
ENSG00000176171	BNIP3	-0.612135	1.64598e-51
ENSG00000075711	DLG1	0.518262	1.82743e-51
ENSG00000108375	RNF43	-1.0839	4.57382e-51
ENSG00000187098	MITF	0.61698	1.06275e-50
ENSG00000157483	MYO1E	0.460162	1.33762e-50
ENSG00000132680	KHDC4	0.654509	4.89018e-50
ENSG00000130147	SH3BP4	0.481701	5.85352e-50
ENSG00000166986	MARS1	0.443086	6.68372e-50
ENSG00000106105	GARS1	0.344263	6.92206e-50
ENSG00000138119	MYOF	0.382045	8.01264e-50
ENSG00000197142	ACSL5	0.650702	1.07337e-49
ENSG00000170412	GPRC5C	0.765116	1.40556e-49
ENSG00000115419	GLS	0.541513	1.90979e-49
ENSG00000110721	CHKA	0.570722	2.92837e-49
ENSG00000099860	GADD45B	0.75426	5.73474e-49
ENSG00000109654	TRIM2	-0.67491	6.10637e-49
ENSG00000138271	GPR87	0.696498	6.23422e-49
ENSG00000141068	KSR1	0.617388	7.26053e-49
ENSG00000168685	IL7R	0.724109	1.112e-48
ENSG00000204544	MUC21	2.96077	2.45786e-48
ENSG00000107984	DKK1	0.777035	4.09235e-48
ENSG00000077942	FBLN1	2.06942	6.96851e-47
ENSG00000124145	SDC4	0.370519	8.88778e-47
ENSG00000160886	LY6K	0.672928	1.10903e-46
ENSG00000205189	ZBTB10	-0.787732	1.12976e-46
ENSG00000197822	OCLN	0.673912	1.15428e-46
ENSG00000122547	EEPD1	-0.872915	1.61019e-46
ENSG00000104549	SQLE	-0.441335	3.09851e-46
ENSG00000130787	HIP1R	0.660089	4.63355e-46
ENSG00000086061	DNAJA1	0.413472	8.96641e-46
ENSG00000135821	GLUL	-0.701647	9.37581e-46
ENSG00000109971	HSPA8	0.356301	1.07753e-45
ENSG00000111816	FRK	-0.718479	1.2018e-45
ENSG00000099875	MKNK2	-0.474608	1.26698e-45
ENSG00000184371	CSF1	0.561394	1.67837e-45
ENSG00000189060	H1-0	-0.360778	1.70564e-45
ENSG00000115756	HPCAL1	0.49453	1.74626e-45
ENSG00000148735	PLEKHS1	-1.44023	2.97421e-45
ENSG00000249992	TMEM158	0.745021	3.52041e-45
ENSG00000153551	CMTM7	0.609944	4.36798e-45
ENSG00000005020	SKAP2	-0.514779	4.46256e-45
ENSG00000167612	ANKRD33	-0.962176	4.75571e-45
ENSG00000105289	TJP3	-0.938261	7.79918e-45
ENSG00000165271	NOL6	0.47951	1.03768e-44
ENSG00000100060	MFNG	1.41461	2.92127e-44
ENSG00000145016	RUBCN	0.53528	4.30087e-44
ENSG00000137501	SYTL2	0.68459	4.45011e-44
ENSG00000082458	DLG3	-0.627638	4.92349e-44
ENSG00000185686	PRAME	-0.583568	6.28802e-44
ENSG00000074410	CA12	-0.473637	1.22728e-43
ENSG00000081026	MAGI3	-0.75256	1.48399e-43
ENSG00000179715	PCED1B	-0.613881	1.60786e-43
ENSG00000128340	RAC2	-0.422502	2.25969e-43
ENSG00000164211	STARD4	-0.900627	2.33716e-43
ENSG00000148843	PDCD11	0.422305	3.75966e-43
ENSG00000167772	ANGPTL4	0.828143	5.82006e-43
ENSG00000133030	MPRIP	0.393307	6.43415e-43
ENSG00000170425	ADORA2B	0.549139	9.22279e-43
ENSG00000154447	SH3RF1	0.624372	1.39718e-42
ENSG00000144063	MALL	0.776337	4.29955e-42
ENSG00000064393	HIPK2	0.573768	7.96208e-42
ENSG00000132357	CARD6	-0.676201	1.106e-41
ENSG00000123405	NFE2	1.21224	1.62331e-41
ENSG00000069020	MAST4	0.737936	3.61446e-41
ENSG00000052749	RRP12	0.465163	5.17379e-41
ENSG00000163110	PDLIM5	0.468053	1.07708e-40
ENSG00000132359	RAP1GAP2	0.413792	1.31802e-40
ENSG00000005238	FAM214B	-1.13154	1.69527e-40
ENSG00000180611	MB21D2	0.865674	3.37995e-40
ENSG00000154237	LRRK1	0.642154	3.47309e-40
ENSG00000152518	ZFP36L2	0.626627	3.81958e-40
ENSG00000146411	SLC2A12	0.871503	5.10629e-40
ENSG00000104140	RHOV	0.757898	5.36317e-40
ENSG00000067064	IDI1	-0.707223	5.66607e-40
ENSG00000080031	PTPRH	-1.06562	6.22883e-40
ENSG00000149639	SOGA1	-0.512339	7.64619e-40
ENSG00000171067	C11orf24	0.442459	2.32745e-39
ENSG00000113161	HMGCR	-0.438139	2.4355e-39
ENSG00000166825	ANPEP	0.420914	2.47834e-39
ENSG00000197329	PELI1	-0.94583	3.41632e-39
ENSG00000112984	KIF20A	-0.420753	3.62279e-39
ENSG00000103888	CEMIP	1.03821	4.07857e-39
ENSG00000161048	NAPEPLD	0.78977	5.87144e-39
ENSG00000147872	PLIN2	-0.39381	6.34124e-39
ENSG00000113407	TARS1	0.401748	6.68108e-39
ENSG00000133466	C1QTNF6	-0.465165	2.38767e-38
ENSG00000186212	SOWAHB	2.06349	2.50361e-38
ENSG00000157625	TAB3	0.561285	2.63755e-38
ENSG00000005001	PRSS22	-0.779546	1.05234e-37
ENSG00000088888	MAVS	0.365659	1.11009e-37
ENSG00000019144	PHLDB1	-0.570063	1.12841e-37
ENSG00000163485	ADORA1	-1.29128	1.13206e-37
ENSG00000143344	RGL1	0.79857	1.28419e-37
ENSG00000142627	EPHA2	-0.438232	1.32293e-37
ENSG00000069399	BCL3	0.520911	1.56973e-37
ENSG00000159921	GNE	-0.614842	1.85002e-37
ENSG00000164574	GALNT10	0.360632	1.87349e-37
ENSG00000258588	TRIM6-TRIM34	-0.68017	3.86707e-37
ENSG00000167767	KRT80	0.449576	5.66858e-37
ENSG00000127533	F2RL3	3.16127	1.07111e-36
ENSG00000127946	HIP1	-0.370642	1.3634e-36
ENSG00000169851	PCDH7	0.444527	2.34915e-36
ENSG00000156804	FBXO32	0.407036	2.52521e-36
ENSG00000107863	ARHGAP21	0.406491	3.84311e-36
ENSG00000188158	NHS	0.737571	3.95033e-36
ENSG00000171988	JMJD1C	-0.418033	3.99022e-36
ENSG00000266086	AC015813.2	0.350475	4.07356e-36
ENSG00000101665	SMAD7	1.02341	5.9052e-36
ENSG00000140416	TPM1	0.450534	8.11792e-36
ENSG00000242372	EIF6	0.375101	1.04296e-35
ENSG00000148634	HERC4	0.444845	1.36275e-35
ENSG00000108179	PPIF	0.359738	3.27869e-35
ENSG00000118523	CCN2	1.24317	3.62993e-35
ENSG00000166579	NDEL1	0.534253	4.75902e-35
ENSG00000166166	TRMT61A	0.655834	4.89058e-35
ENSG00000162104	ADCY9	0.528029	6.20392e-35
ENSG00000102034	ELF4	0.434296	8.63463e-35
ENSG00000136848	DAB2IP	-0.458955	8.72632e-35
ENSG00000128849	CGNL1	-0.655737	1.0885e-34
ENSG00000066248	NGEF	-0.828502	1.32961e-34
ENSG00000153093	ACOXL	1.21839	1.84113e-34
ENSG00000073008	PVR	0.340465	2.26783e-34
ENSG00000104413	ESRP1	-0.367226	2.7714e-34
ENSG00000131242	RAB11FIP4	-0.704914	3.10261e-34
ENSG00000150995	ITPR1	-0.682864	4.76827e-34
ENSG00000126822	PLEKHG3	-0.502585	9.28965e-34
ENSG00000088367	EPB41L1	-0.44923	1.00259e-33
ENSG00000074181	NOTCH3	-0.584758	1.01993e-33
ENSG00000123636	BAZ2B	-0.685674	1.10544e-33
ENSG00000118515	SGK1	0.907981	1.61949e-33
ENSG00000166197	NOLC1	0.311521	1.76112e-33
ENSG00000164828	SUN1	0.288905	1.94434e-33
ENSG00000181019	NQO1	0.388327	1.98739e-33
ENSG00000100968	NFATC4	-1.39296	2.10498e-33
ENSG00000115758	ODC1	0.402133	2.30447e-33
ENSG00000177469	CAVIN1	0.388904	2.77385e-33
ENSG00000158195	WASF2	0.339156	2.93933e-33
ENSG00000139531	SUOX	-0.675104	3.64372e-33
ENSG00000168502	MTCL1	0.647427	6.36519e-33
ENSG00000152778	IFIT5	0.590715	7.19626e-33
ENSG00000183741	CBX6	0.411126	7.98605e-33
ENSG00000239306	RBM14	0.435934	7.98605e-33
ENSG00000196220	SRGAP3	0.966116	8.02841e-33
ENSG00000106608	URGCP	0.432735	8.7164e-33
ENSG00000177374	HIC1	1.14424	1.10365e-32
ENSG00000101577	LPIN2	-0.669517	1.20017e-32
ENSG00000135678	CPM	0.505713	1.25911e-32
ENSG00000171236	LRG1	-0.490504	3.11665e-32
ENSG00000170961	HAS2	0.646368	4.84524e-32
ENSG00000180198	RCC1	0.333883	6.57809e-32
ENSG00000112715	VEGFA	0.344059	1.01382e-31
ENSG00000130396	AFDN	0.353868	1.39553e-31
ENSG00000108551	RASD1	1.10567	2.3983e-31
ENSG00000105835	NAMPT	0.396771	2.99899e-31
ENSG00000164823	OSGIN2	-0.566675	3.09421e-31
ENSG00000160712	IL6R	-0.604242	3.15344e-31
ENSG00000196159	FAT4	1.20908	3.92488e-31
ENSG00000179041	RRS1	0.384771	4.06746e-31
ENSG00000068438	FTSJ1	0.42293	5.65588e-31
ENSG00000131981	LGALS3	0.35977	5.74558e-31
ENSG00000100219	XBP1	0.419447	8.30223e-31
ENSG00000281406	BLACAT1	-1.03777	1.01249e-30
ENSG00000107554	DNMBP	0.397325	1.02652e-30
ENSG00000128383	APOBEC3A	0.887637	1.27505e-30
ENSG00000178726	THBD	1.48267	1.60937e-30
ENSG00000185215	TNFAIP2	-0.335321	1.61997e-30
ENSG00000179604	CDC42EP4	-0.434985	1.66784e-30
ENSG00000174705	SH3PXD2B	-0.477287	1.73402e-30
ENSG00000178150	ZNF114	-0.391568	2.28369e-30
ENSG00000169403	PTAFR	-1.45994	2.32063e-30
ENSG00000166068	SPRED1	-0.77239	2.86423e-30
ENSG00000132821	VSTM2L	0.604195	3.07274e-30
ENSG00000121060	TRIM25	0.299503	3.2563e-30
ENSG00000171729	TMEM51	0.639896	3.91668e-30
ENSG00000050820	BCAR1	0.437294	3.92537e-30
ENSG00000272398	CD24	0.449253	5.47303e-30
ENSG00000111859	NEDD9	0.749136	5.49744e-30
ENSG00000134294	SLC38A2	0.378888	6.51602e-30
ENSG00000171604	CXXC5	0.721165	7.04455e-30
ENSG00000225830	ERCC6	0.551875	7.36221e-30
ENSG00000119707	RBM25	0.405251	8.77878e-30
ENSG00000160888	IER2	0.447041	1.22042e-29
ENSG00000076685	NT5C2	0.368455	1.24323e-29
ENSG00000109929	SC5D	-0.667319	1.24323e-29
ENSG00000165105	RASEF	-0.602498	1.79876e-29
ENSG00000134109	EDEM1	-0.44149	2.12759e-29
ENSG00000164850	GPER1	-0.593618	2.33431e-29
ENSG00000147251	DOCK11	-0.496141	2.35055e-29
ENSG00000110723	EXPH5	0.592607	2.42257e-29
ENSG00000105514	RAB3D	-0.42858	2.43423e-29
ENSG00000185432	METTL7A	-0.974561	2.49745e-29
ENSG00000008294	SPAG9	0.320707	2.79357e-29
ENSG00000134954	ETS1	0.384683	4.02495e-29
ENSG00000186815	TPCN1	0.346194	4.12273e-29
ENSG00000163568	AIM2	0.573689	5.03904e-29
ENSG00000149485	FADS1	-0.342019	7.04178e-29
ENSG00000065613	SLK	-0.396618	8.56432e-29
ENSG00000038382	TRIO	0.382737	1.28771e-28
ENSG00000163347	CLDN1	1.35585	1.80359e-28
ENSG00000130939	UBE4B	-0.399176	1.94292e-28
ENSG00000119397	CNTRL	-0.622242	2.32969e-28
ENSG00000105281	SLC1A5	0.400598	2.32969e-28
ENSG00000104067	TJP1	0.352596	3.05703e-28
ENSG00000077044	DGKD	-0.378383	3.41802e-28
ENSG00000165434	PGM2L1	-0.504815	3.47598e-28
ENSG00000128335	APOL2	0.444813	3.87547e-28
ENSG00000145919	BOD1	0.45838	3.93227e-28
ENSG00000115306	SPTBN1	0.26404	5.18188e-28
ENSG00000183196	CHST6	-0.541446	5.48433e-28
ENSG00000198961	PJA2	-0.436388	5.83535e-28
ENSG00000060339	CCAR1	0.412665	6.03181e-28
ENSG00000116128	BCL9	-0.563954	6.10199e-28
ENSG00000145860	RNF145	-0.330442	6.24687e-28
ENSG00000162772	ATF3	1.17372	8.07845e-28
ENSG00000136352	NKX2-1	-0.423988	1.06702e-27
ENSG00000172927	MYEOV	0.494365	1.4264e-27
ENSG00000108829	LRRC59	0.280618	1.51967e-27
ENSG00000177000	MTHFR	-0.649232	1.53411e-27
ENSG00000135766	EGLN1	-0.480253	1.81942e-27
ENSG00000149115	TNKS1BP1	-0.383127	1.93648e-27
ENSG00000183454	GRIN2A	1.06464	2.53625e-27
ENSG00000167552	TUBA1A	-0.324133	4.15141e-27
ENSG00000181885	CLDN7	0.405908	4.15182e-27
ENSG00000164949	GEM	-0.783816	5.76784e-27
ENSG00000079459	FDFT1	-0.374115	5.81612e-27
ENSG00000271503	CCL5	2.18447	5.93173e-27
ENSG00000115641	FHL2	0.531271	7.58621e-27
ENSG00000137962	ARHGAP29	0.360343	7.7991e-27
ENSG00000057657	PRDM1	1.73966	9.19643e-27
ENSG00000188994	ZNF292	-0.517529	9.39837e-27
ENSG00000143367	TUFT1	0.544599	1.48246e-26
ENSG00000111371	SLC38A1	0.424522	1.88936e-26
ENSG00000124882	EREG	0.609675	2.5824e-26
ENSG00000102678	FGF9	3.98645	2.61237e-26
ENSG00000261582	AL121753.1	0.396843	2.72173e-26
ENSG00000114573	ATP6V1A	-0.357139	2.80475e-26
ENSG00000003402	CFLAR	0.399677	2.88771e-26
ENSG00000113594	LIFR	-0.483684	2.89453e-26
ENSG00000136068	FLNB	0.249429	3.57606e-26
ENSG00000068137	PLEKHH3	-0.725914	4.9164e-26
ENSG00000064042	LIMCH1	0.360762	5.06163e-26
ENSG00000140950	MEAK7	0.412836	7.89594e-26
ENSG00000088305	DNMT3B	0.540953	8.82206e-26
ENSG00000183742	MACC1	1.22792	1.18417e-25
ENSG00000125657	TNFSF9	-0.680991	1.48593e-25
ENSG00000166922	SCG5	2.0325	1.55743e-25
ENSG00000119986	AVPI1	0.65021	1.70513e-25
ENSG00000166780	BMERB1	0.912043	1.75547e-25
ENSG00000150687	PRSS23	0.245608	2.09902e-25
ENSG00000114439	BBX	-0.390708	2.12342e-25
ENSG00000176842	IRX5	-0.842764	2.18619e-25
ENSG00000149260	CAPN5	-0.552502	2.34996e-25
ENSG00000253958	CLDN23	0.905976	2.50883e-25
ENSG00000165322	ARHGAP12	-0.548862	2.56153e-25
ENSG00000143409	MINDY1	-0.665252	2.73738e-25
ENSG00000130826	DKC1	0.320179	2.74362e-25
ENSG00000079332	SAR1A	0.340185	2.85684e-25
ENSG00000137936	BCAR3	0.464944	3.27992e-25
ENSG00000011426	ANLN	-0.274096	3.39414e-25
ENSG00000166974	MAPRE2	0.497688	3.64743e-25
ENSG00000176907	TCIM	1.44383	4.10601e-25
ENSG00000100354	TNRC6B	-0.459505	4.39037e-25
ENSG00000166165	CKB	0.438953	4.42852e-25
ENSG00000156966	B3GNT7	-0.72821	4.63851e-25
ENSG00000178950	GAK	0.37875	5.20476e-25
ENSG00000233198	RNF224	1.39419	1.22948e-24
ENSG00000163053	SLC16A14	-0.572129	1.63882e-24
ENSG00000196411	EPHB4	-0.310668	2.40947e-24
ENSG00000111846	GCNT2	-0.584586	2.40947e-24
ENSG00000107438	PDLIM1	0.303055	2.9763e-24
ENSG00000108219	TSPAN14	-0.447095	3.02711e-24
ENSG00000266074	BAHCC1	-0.595218	3.09937e-24
ENSG00000118898	PPL	-0.386538	3.16199e-24
ENSG00000062582	MRPS24	0.310222	3.44969e-24
ENSG00000008513	ST3GAL1	-0.579224	4.71602e-24
ENSG00000081189	MEF2C	0.757084	4.84068e-24
ENSG00000151150	ANK3	-0.488056	4.954e-24
ENSG00000132768	DPH2	0.466708	5.01661e-24
ENSG00000140443	IGF1R	0.41832	6.8971e-24
ENSG00000118454	ANKRD13C	0.550227	6.97312e-24
ENSG00000075651	PLD1	-0.625038	7.62365e-24
ENSG00000197892	KIF13B	-0.688644	7.83151e-24
ENSG00000166963	MAP1A	-0.840546	8.50496e-24
ENSG00000100029	PES1	0.26389	8.50496e-24
ENSG00000114315	HES1	0.63404	9.45406e-24
ENSG00000105939	ZC3HAV1	0.302905	9.45406e-24
ENSG00000136542	GALNT5	0.492944	9.57116e-24
ENSG00000125257	ABCC4	0.456611	1.04896e-23
ENSG00000270617	URGCP-MRPS24	0.304916	1.27253e-23
ENSG00000100592	DAAM1	-0.399788	1.58944e-23
ENSG00000151617	EDNRA	0.777363	1.64277e-23
ENSG00000149418	ST14	0.323416	1.68881e-23
ENSG00000163840	DTX3L	0.276908	1.93704e-23
ENSG00000114850	SSR3	0.304939	2.53861e-23
ENSG00000175938	ORAI3	-0.704182	3.12337e-23
ENSG00000034152	MAP2K3	0.46386	4.23664e-23
ENSG00000104856	RELB	0.933252	4.27538e-23
ENSG00000147224	PRPS1	0.333937	5.90202e-23
ENSG00000221995	TIAF1	-0.507704	5.90202e-23
ENSG00000139514	SLC7A1	0.336859	6.82098e-23
ENSG00000152256	PDK1	-0.630458	6.93355e-23
ENSG00000160190	SLC37A1	0.466387	7.15692e-23
ENSG00000072571	HMMR	-0.477014	7.36501e-23
ENSG00000007968	E2F2	-0.751003	7.66318e-23
ENSG00000076382	SPAG5	-0.33555	8.51317e-23
ENSG00000082684	SEMA5B	-0.893939	8.6695e-23
ENSG00000110921	MVK	-0.586429	9.91583e-23
ENSG00000153208	MERTK	0.524095	1.02573e-22
ENSG00000088808	PPP1R13B	-0.433718	1.02573e-22
ENSG00000132405	TBC1D14	0.363291	1.12164e-22
ENSG00000130270	ATP8B3	-0.690353	1.12346e-22
ENSG00000145012	LPP	0.467017	1.31453e-22
ENSG00000148426	PROSER2	0.7866	1.35475e-22
ENSG00000159339	PADI4	0.99391	1.72156e-22
ENSG00000136514	RTP4	1.47477	2.03795e-22
ENSG00000130508	PXDN	0.454941	2.07407e-22
ENSG00000137145	DENND4C	-0.501769	2.09958e-22
ENSG00000136450	SRSF1	0.340672	2.4614e-22
ENSG00000107338	SHB	-0.392276	2.62746e-22
ENSG00000134152	KATNBL1	0.698924	2.69453e-22
ENSG00000165527	ARF6	0.349908	2.77538e-22
ENSG00000124496	TRERF1	-0.471572	2.84431e-22
ENSG00000138772	ANXA3	0.377318	3.00934e-22
ENSG00000121390	PSPC1	0.454921	3.33609e-22
ENSG00000112851	ERBIN	0.319977	3.33679e-22
ENSG00000105974	CAV1	0.347395	3.44016e-22
ENSG00000048162	NOP16	0.424267	3.78832e-22
ENSG00000154930	ACSS1	-0.906911	4.41992e-22
ENSG00000104447	TRPS1	-0.609945	4.60758e-22
ENSG00000041353	RAB27B	0.525318	4.87586e-22
ENSG00000072134	EPN2	0.341531	5.5578e-22
ENSG00000114861	FOXP1	-0.481582	5.78541e-22
ENSG00000164715	LMTK2	-0.325056	5.97021e-22
ENSG00000151458	ANKRD50	0.429357	8.08193e-22
ENSG00000164070	HSPA4L	-0.527388	8.66695e-22
ENSG00000165732	DDX21	0.276981	8.70341e-22
ENSG00000070018	LRP6	0.434238	8.77928e-22
ENSG00000173848	NET1	0.378281	9.79566e-22
ENSG00000158158	CNNM4	-0.416855	9.93993e-22
ENSG00000146648	EGFR	0.264886	1.12277e-21
ENSG00000131016	AKAP12	0.531826	1.13487e-21
ENSG00000130204	TOMM40	0.309691	1.15513e-21
ENSG00000135245	HILPDA	-0.544907	1.232e-21
ENSG00000163283	ALPP	1.15579	1.24872e-21
ENSG00000119138	KLF9	-0.834395	1.78621e-21
ENSG00000128272	ATF4	0.326712	1.79501e-21
ENSG00000052802	MSMO1	-0.486072	1.9317e-21
ENSG00000287856	AL445524.2	-0.452055	1.95809e-21
ENSG00000088002	SULT2B1	0.91392	2.96759e-21
ENSG00000185950	IRS2	0.759368	3.10239e-21
ENSG00000092820	EZR	0.235348	3.10985e-21
ENSG00000288637	AC013477.1	-0.477781	3.15549e-21
ENSG00000127954	STEAP4	0.522714	3.40778e-21
ENSG00000001084	GCLC	0.410061	3.78145e-21
ENSG00000125733	TRIP10	-0.34726	4.53099e-21
ENSG00000172530	BANP	0.621591	5.04989e-21
ENSG00000075624	ACTB	0.304315	5.15152e-21
ENSG00000137440	FGFBP1	1.59036	5.65565e-21
ENSG00000103196	CRISPLD2	0.363136	6.32426e-21
ENSG00000105825	TFPI2	0.650155	6.53321e-21
ENSG00000198742	SMURF1	0.267123	7.40299e-21
ENSG00000173757	STAT5B	0.342926	9.02817e-21
ENSG00000173846	PLK3	0.879484	1.04398e-20
ENSG00000119139	TJP2	0.245048	1.2221e-20
ENSG00000102096	PIM2	-0.609532	1.46173e-20
ENSG00000105559	PLEKHA4	0.875134	1.57315e-20
ENSG00000100320	RBFOX2	0.303976	1.57315e-20
ENSG00000044115	CTNNA1	0.244816	1.70456e-20
ENSG00000152661	GJA1	-0.451547	1.88173e-20
ENSG00000135048	CEMIP2	0.458761	1.91851e-20
ENSG00000115355	CCDC88A	-0.406963	1.95442e-20
ENSG00000090530	P3H2	0.349047	2.43963e-20
ENSG00000101150	TPD52L2	0.258097	2.48324e-20
ENSG00000167306	MYO5B	0.301026	2.61768e-20
ENSG00000132510	KDM6B	-0.536625	2.82874e-20
ENSG00000285130	AL358113.1	0.24224	3.00329e-20
ENSG00000092148	HECTD1	-0.2507	3.10982e-20
ENSG00000116852	KIF21B	-0.576873	3.14546e-20
ENSG00000135047	CTSL	0.253555	3.56117e-20
ENSG00000253276	CCDC71L	0.434597	3.74608e-20
ENSG00000172493	AFF1	-0.391767	3.82053e-20
ENSG00000014257	ACP3	-0.542074	4.70814e-20
ENSG00000102317	RBM3	0.27402	4.74305e-20
ENSG00000131051	RBM39	0.303184	5.28976e-20
ENSG00000117174	ZNHIT6	0.545704	5.4949e-20
ENSG00000172869	DMXL1	-0.466933	5.54626e-20
ENSG00000141101	NOB1	0.309924	5.92215e-20
ENSG00000237330	RNF223	1.03313	7.4413e-20
ENSG00000103423	DNAJA3	0.280266	7.4612e-20
ENSG00000135365	PHF21A	-0.674661	8.37484e-20
ENSG00000121057	AKAP1	0.280975	8.89575e-20
ENSG00000120217	CD274	0.75844	1.10835e-19
ENSG00000197191	CYSRT1	1.32673	1.11276e-19
ENSG00000120833	SOCS2	1.32022	1.22333e-19
ENSG00000187605	TET3	-0.552684	1.3013e-19
ENSG00000062716	VMP1	0.279778	1.30842e-19
ENSG00000156453	PCDH1	-0.376236	1.43951e-19
ENSG00000075461	CACNG4	0.395408	1.45119e-19
ENSG00000143815	LBR	-0.402898	1.55332e-19
ENSG00000163762	TM4SF18	0.417424	1.70995e-19
ENSG00000103187	COTL1	0.245802	1.99561e-19
ENSG00000186591	UBE2H	0.237806	2.14448e-19
ENSG00000110172	CHORDC1	0.486734	2.22331e-19
ENSG00000159176	CSRP1	0.276587	2.58801e-19
ENSG00000139178	C1RL	-0.530097	2.63191e-19
ENSG00000196968	FUT11	-0.563606	2.72579e-19
ENSG00000214447	FAM187A	-0.79366	3.09735e-19
ENSG00000185630	PBX1	-0.455661	3.22611e-19
ENSG00000157110	RBPMS	0.494402	3.30283e-19
ENSG00000142632	ARHGEF19	-0.819906	3.50861e-19
ENSG00000170442	KRT86	1.39166	3.56788e-19
ENSG00000168398	BDKRB2	0.597638	5.53148e-19
ENSG00000111110	PPM1H	-0.370933	5.53148e-19
ENSG00000117266	CDK18	-0.515398	5.72053e-19
ENSG00000089280	FUS	0.240328	5.90811e-19
ENSG00000167131	CCDC103	-0.778928	6.29515e-19
ENSG00000065809	FAM107B	0.384661	6.36142e-19
ENSG00000213445	SIPA1	-0.514095	7.19291e-19
ENSG00000136193	SCRN1	-0.271675	8.26909e-19
ENSG00000104936	DMPK	-0.452347	8.6904e-19
ENSG00000162889	MAPKAPK2	0.294859	8.74313e-19
ENSG00000166348	USP54	-0.347664	8.81047e-19
ENSG00000141551	CSNK1D	0.342069	9.06485e-19
ENSG00000184575	XPOT	0.316494	9.66108e-19
ENSG00000134318	ROCK2	0.294358	1.06187e-18
ENSG00000125844	RRBP1	0.271968	1.10154e-18
ENSG00000126561	STAT5A	1.03516	1.16303e-18
ENSG00000112144	CILK1	-0.493811	1.22788e-18
ENSG00000172081	MOB3A	-0.36131	1.28182e-18
ENSG00000110315	RNF141	0.428776	1.38333e-18
ENSG00000169991	IFFO2	0.376364	1.43349e-18
ENSG00000167508	MVD	-0.38864	1.51328e-18
ENSG00000116977	LGALS8	-0.443565	1.66617e-18
ENSG00000118276	B4GALT6	-0.90527	1.70945e-18
ENSG00000157617	C2CD2	0.53305	1.83879e-18
ENSG00000188313	PLSCR1	0.346198	1.84751e-18
ENSG00000111331	OAS3	0.274388	1.85348e-18
ENSG00000198876	DCAF12	0.309426	1.87048e-18
ENSG00000055044	NOP58	0.298291	1.94311e-18
ENSG00000178381	ZFAND2A	0.460735	2.11907e-18
ENSG00000118804	STBD1	0.462435	2.35904e-18
ENSG00000134684	YARS1	0.276619	2.66423e-18
ENSG00000147041	SYTL5	-0.524401	2.74903e-18
ENSG00000125772	GPCPD1	-0.676387	2.75327e-18
ENSG00000104093	DMXL2	-0.380175	3.01075e-18
ENSG00000198000	NOL8	0.344405	3.08408e-18
ENSG00000134215	VAV3	-0.631363	3.55932e-18
ENSG00000110400	NECTIN1	0.354625	3.63052e-18
ENSG00000078804	TP53INP2	-0.447975	3.65278e-18
ENSG00000178878	APOLD1	0.407068	3.78823e-18
ENSG00000141655	TNFRSF11A	0.559756	3.78923e-18
ENSG00000132603	NIP7	0.331181	3.82423e-18
ENSG00000137166	FOXP4	-0.365243	3.8356e-18
ENSG00000178996	SNX18	0.419142	3.94692e-18
ENSG00000183853	KIRREL1	0.277607	4.46213e-18
ENSG00000197442	MAP3K5	-0.503352	4.50479e-18
ENSG00000124191	TOX2	-0.489635	4.55237e-18
ENSG00000106415	GLCCI1	0.567015	5.06432e-18
ENSG00000254470	AP5B1	0.473427	5.14975e-18
ENSG00000137965	IFI44	0.331069	5.59517e-18
ENSG00000106638	TBL2	0.275924	5.70815e-18
ENSG00000168386	FILIP1L	0.512277	5.71347e-18
ENSG00000181381	DDX60L	0.390657	5.72187e-18
ENSG00000167183	PRR15L	1.83527	5.72471e-18
ENSG00000043355	ZIC2	0.624024	6.04148e-18
ENSG00000154760	SLFN13	-0.410117	6.14941e-18
ENSG00000150990	DHX37	0.349036	7.10082e-18
ENSG00000204388	HSPA1B	0.405235	7.56181e-18
ENSG00000148484	RSU1	0.369893	7.62604e-18
ENSG00000119285	HEATR1	0.281111	8.17031e-18
ENSG00000138794	CASP6	-0.496901	9.0603e-18
ENSG00000166250	CLMP	0.880688	9.06294e-18
ENSG00000136153	LMO7	0.35169	9.24037e-18
ENSG00000196923	PDLIM7	0.365805	9.47402e-18
ENSG00000114126	TFDP2	-0.332294	9.95676e-18
ENSG00000272414	FAM47E-STBD1	0.462723	1.04892e-17
ENSG00000221866	PLXNA4	-0.832564	1.07843e-17
ENSG00000137812	KNL1	-0.383721	1.1045e-17
ENSG00000134982	APC	-0.367134	1.12945e-17
ENSG00000123146	ADGRE5	-0.265351	1.18276e-17
ENSG00000095203	EPB41L4B	0.414381	1.19879e-17
ENSG00000135926	TMBIM1	0.27495	1.24199e-17
ENSG00000186480	INSIG1	-0.299415	1.2515e-17
ENSG00000131747	TOP2A	-0.266319	1.2759e-17
ENSG00000133627	ACTR3B	0.508169	1.32835e-17
ENSG00000155760	FZD7	0.705883	1.48103e-17
ENSG00000184584	STING1	-0.36669	1.63778e-17
ENSG00000134815	DHX34	0.423854	1.6576e-17
ENSG00000138735	PDE5A	-0.606718	1.66777e-17
ENSG00000138135	CH25H	2.13901	1.69381e-17
ENSG00000169679	BUB1	0.236037	1.72055e-17
ENSG00000162522	KIAA1522	-0.325276	1.92674e-17
ENSG00000111641	NOP2	0.341535	2.01364e-17
ENSG00000171992	SYNPO	-0.351874	2.03396e-17
ENSG00000170525	PFKFB3	-0.339333	2.05387e-17
ENSG00000124766	SOX4	-0.384765	2.24622e-17
ENSG00000162923	WDR26	-0.278582	2.262e-17
ENSG00000102362	SYTL4	-0.579616	2.31606e-17
ENSG00000127603	MACF1	-0.366354	2.55802e-17
ENSG00000134369	NAV1	-0.356479	2.73771e-17
ENSG00000278540	ACACA	-0.255344	2.74122e-17
ENSG00000129667	RHBDF2	0.435289	2.74558e-17
ENSG00000125726	CD70	-0.49547	2.85701e-17
ENSG00000142089	IFITM3	0.276233	3.34441e-17
ENSG00000105821	DNAJC2	0.379781	3.62859e-17
ENSG00000123080	CDKN2C	-0.567391	4.00612e-17
ENSG00000175662	TOM1L2	-0.40795	4.12381e-17
ENSG00000065325	GLP2R	0.801308	4.18885e-17
ENSG00000143376	SNX27	-0.289127	4.34268e-17
ENSG00000151468	CCDC3	0.708242	4.38876e-17
ENSG00000278139	P3R3URF-PIK3R3	0.668477	4.54611e-17
ENSG00000166073	GPR176	0.642477	4.55673e-17
ENSG00000182504	CEP97	-0.478703	5.08232e-17
ENSG00000124225	PMEPA1	0.439008	5.14036e-17
ENSG00000130830	MPP1	-0.292265	5.30076e-17
ENSG00000143319	ISG20L2	0.320945	5.53394e-17
ENSG00000167657	DAPK3	0.373974	5.82155e-17
ENSG00000076864	RAP1GAP	0.490646	5.86113e-17
ENSG00000197632	SERPINB2	2.80047	5.86721e-17
ENSG00000156697	UTP14A	0.351799	6.3112e-17
ENSG00000189057	FAM111B	-0.52999	6.74919e-17
ENSG00000120705	ETF1	0.260302	7.45278e-17
ENSG00000124406	ATP8A1	-0.829076	8.15092e-17
ENSG00000117155	SSX2IP	-0.578876	8.23573e-17
ENSG00000197506	SLC28A3	1.15995	8.31173e-17
ENSG00000143476	DTL	-0.311549	9.33489e-17
ENSG00000185467	KPNA7	0.747952	1.04556e-16
ENSG00000212724	KRTAP2-3	4.16459	1.04655e-16
ENSG00000143569	UBAP2L	0.251854	1.05183e-16
ENSG00000072110	ACTN1	0.219533	1.17436e-16
ENSG00000170876	TMEM43	0.231797	1.31129e-16
ENSG00000126524	SBDS	0.274323	1.43349e-16
ENSG00000165288	BRWD3	-0.391393	1.43953e-16
ENSG00000169180	XPO6	0.246436	1.44761e-16
ENSG00000188636	RTL6	0.276727	1.50984e-16
ENSG00000182158	CREB3L2	0.232788	1.50989e-16
ENSG00000129173	E2F8	-0.431985	1.5721e-16
ENSG00000160214	RRP1	0.390935	1.62452e-16
ENSG00000279117	AP001972.5	-0.588757	1.65108e-16
ENSG00000197646	PDCD1LG2	1.21773	1.67457e-16
ENSG00000010244	ZNF207	0.293383	1.77186e-16
ENSG00000136636	KCTD3	-0.278392	1.89607e-16
ENSG00000197183	NOL4L	-0.821624	2.0984e-16
ENSG00000172840	PDP2	-0.47801	2.20864e-16
ENSG00000145375	SPATA5	0.444577	2.28802e-16
ENSG00000187266	EPOR	-0.648355	2.29715e-16
ENSG00000138311	ZNF365	0.917632	2.35355e-16
ENSG00000198736	MSRB1	-0.31727	2.3857e-16
ENSG00000124313	IQSEC2	-0.416235	2.43836e-16
ENSG00000170852	KBTBD2	-0.349355	2.48589e-16
ENSG00000174238	PITPNA	0.34302	3.03774e-16
ENSG00000047346	FAM214A	-0.590286	3.06574e-16
ENSG00000117724	CENPF	-0.281711	3.11661e-16
ENSG00000158615	PPP1R15B	0.335449	3.17216e-16
ENSG00000187554	TLR5	1.06275	3.37863e-16
ENSG00000204592	HLA-E	0.262136	3.61048e-16
ENSG00000175550	DRAP1	0.284777	4.19998e-16
ENSG00000147509	RGS20	0.712158	4.33881e-16
ENSG00000115183	TANC1	-0.330395	4.34469e-16
ENSG00000170633	RNF34	0.421862	4.36042e-16
ENSG00000141298	SSH2	-0.356355	4.41809e-16
ENSG00000167522	ANKRD11	0.238355	4.75384e-16
ENSG00000103064	SLC7A6	0.310197	4.7823e-16
ENSG00000121858	TNFSF10	1.12534	4.93455e-16
ENSG00000154917	RAB6B	-0.555165	4.99751e-16
ENSG00000092969	TGFB2	0.402398	5.45358e-16
ENSG00000078401	EDN1	1.64244	5.49124e-16
ENSG00000173898	SPTBN2	-0.450102	5.77956e-16
ENSG00000065183	WDR3	0.283625	5.98375e-16
ENSG00000169129	AFAP1L2	0.478906	6.31444e-16
ENSG00000106829	TLE4	2.0776	6.82543e-16
ENSG00000152766	ANKRD22	-0.744962	7.29324e-16
ENSG00000162433	AK4	-0.289408	7.50103e-16
ENSG00000080823	MOK	0.429632	8.29396e-16
ENSG00000170515	PA2G4	0.229792	8.34559e-16
ENSG00000115053	NCL	0.224435	8.42117e-16
ENSG00000197323	TRIM33	-0.345957	8.83516e-16
ENSG00000104687	GSR	-0.283147	8.95546e-16
ENSG00000066739	ATG2B	-0.298297	9.12003e-16
ENSG00000198952	SMG5	0.244139	9.19666e-16
ENSG00000248643	RBM14-RBM4	0.266857	9.37037e-16
ENSG00000148343	MIGA2	0.421787	9.82842e-16
ENSG00000131788	PIAS3	-0.320178	1.05839e-15
ENSG00000006327	TNFRSF12A	0.309893	1.0892e-15
ENSG00000134058	CDK7	0.350454	1.09621e-15
ENSG00000082516	GEMIN5	0.311735	1.17447e-15
ENSG00000171634	BPTF	-0.272955	1.24967e-15
ENSG00000182944	EWSR1	0.210259	1.26964e-15
ENSG00000154639	CXADR	-0.589179	1.34057e-15
ENSG00000176058	TPRN	0.584603	1.43511e-15
ENSG00000169871	TRIM56	0.293541	1.45971e-15
ENSG00000124104	SNX21	-0.573957	1.46769e-15
ENSG00000181220	ZNF746	0.426531	1.47614e-15
ENSG00000052795	FNIP2	-0.46356	1.48743e-15
ENSG00000148344	PTGES	-0.29576	1.53984e-15
ENSG00000286001	AC021087.5	0.212137	1.64675e-15
ENSG00000280407	AC132872.4	-0.889837	1.68114e-15
ENSG00000116062	MSH6	-0.29269	1.76408e-15
ENSG00000120129	DUSP1	0.623259	1.77378e-15
ENSG00000120800	UTP20	0.335139	1.98605e-15
ENSG00000186951	PPARA	0.495676	2.02083e-15
ENSG00000079432	CIC	-0.468046	2.0246e-15
ENSG00000007376	RPUSD1	0.351146	2.04431e-15
ENSG00000169499	PLEKHA2	-0.544033	2.112e-15
ENSG00000168916	ZNF608	0.416835	2.13937e-15
ENSG00000155111	CDK19	-0.498896	2.1774e-15
ENSG00000170385	SLC30A1	0.514635	2.22334e-15
ENSG00000100092	SH3BP1	-0.449009	2.27822e-15
ENSG00000114378	HYAL1	-0.728996	2.33702e-15
ENSG00000173193	PARP14	0.272974	2.50237e-15
ENSG00000144583	MARCHF4	0.85869	2.6818e-15
ENSG00000147852	VLDLR	-0.840145	2.77098e-15
ENSG00000113368	LMNB1	-0.280634	2.80442e-15
ENSG00000102024	PLS3	0.231314	2.85097e-15
ENSG00000102921	N4BP1	0.310466	2.87959e-15
ENSG00000113552	GNPDA1	-0.299496	3.20611e-15
ENSG00000105643	ARRDC2	0.541597	3.49935e-15
ENSG00000157224	CLDN12	-0.317499	3.73996e-15
ENSG00000148700	ADD3	-0.328585	4.00278e-15
ENSG00000106305	AIMP2	0.281579	4.1789e-15
ENSG00000119403	PHF19	-0.303018	4.18169e-15
ENSG00000214022	REPIN1	-0.249535	4.67843e-15
ENSG00000105447	GRWD1	0.332678	4.76802e-15
ENSG00000183963	SMTN	-0.328037	4.78249e-15
ENSG00000049246	PER3	-0.598532	5.11288e-15
ENSG00000109814	UGDH	0.312442	5.28309e-15
ENSG00000118193	KIF14	-0.364072	5.44288e-15
ENSG00000075275	CELSR1	0.341885	5.80243e-15
ENSG00000079739	PGM1	-0.285228	6.20538e-15
ENSG00000091127	PUS7	0.302957	6.26724e-15
ENSG00000125798	FOXA2	-0.558396	6.98729e-15
ENSG00000105971	CAV2	0.383766	7.09015e-15
ENSG00000003249	DBNDD1	0.367462	7.23375e-15
ENSG00000120708	TGFBI	0.20489	7.94897e-15
ENSG00000175063	UBE2C	-0.231212	8.00612e-15
ENSG00000144821	MYH15	-0.518858	8.49897e-15
ENSG00000137054	POLR1E	0.354152	8.62949e-15
ENSG00000112297	CRYBG1	-0.194176	8.67678e-15
ENSG00000181444	ZNF467	-1.14951	9.04735e-15
ENSG00000177614	PGBD5	1.35073	1.02731e-14
ENSG00000242265	PEG10	-0.218757	1.04711e-14
ENSG00000168209	DDIT4	0.334675	1.1239e-14
ENSG00000151491	EPS8	-0.284383	1.12538e-14
ENSG00000166900	STX3	-0.331214	1.12538e-14
ENSG00000182578	CSF1R	-0.420024	1.13541e-14
ENSG00000070961	ATP2B1	-0.313768	1.1609e-14
ENSG00000010292	NCAPD2	-0.220764	1.2934e-14
ENSG00000154310	TNIK	-0.364795	1.30027e-14
ENSG00000108433	GOSR2	0.354423	1.32229e-14
ENSG00000132361	CLUH	0.275841	1.41491e-14
ENSG00000006453	BAIAP2L1	-0.255127	1.45048e-14
ENSG00000172893	DHCR7	-0.267947	1.454e-14
ENSG00000131467	PSME3	0.225718	1.53305e-14
ENSG00000081377	CDC14B	0.366505	1.54727e-14
ENSG00000182134	TDRKH	-0.347329	1.5947e-14
ENSG00000160336	ZNF761	0.334027	1.63105e-14
ENSG00000104517	UBR5	-0.232815	1.75246e-14
ENSG00000113369	ARRDC3	-0.368614	2.07379e-14
ENSG00000269825	AC022150.4	-0.312593	2.08932e-14
ENSG00000070214	SLC44A1	0.284541	2.18743e-14
ENSG00000109787	KLF3	-0.401688	2.33321e-14
ENSG00000188042	ARL4C	0.296641	2.34721e-14
ENSG00000120738	EGR1	0.838482	2.34904e-14
ENSG00000067182	TNFRSF1A	0.225897	2.52708e-14
ENSG00000107954	NEURL1	1.6647	2.56033e-14
ENSG00000129521	EGLN3	-0.39685	2.78606e-14
ENSG00000138134	STAMBPL1	-0.442197	2.78905e-14
ENSG00000167680	SEMA6B	-0.410048	2.81934e-14
ENSG00000023445	BIRC3	1.39173	2.83249e-14
ENSG00000141526	SLC16A3	-0.348132	2.84272e-14
ENSG00000100813	ACIN1	0.209777	2.90259e-14
ENSG00000164078	MST1R	-0.318852	3.10141e-14
ENSG00000285304	Z83844.2	-0.345112	3.31813e-14
ENSG00000196684	HSH2D	0.600451	3.34801e-14
ENSG00000198569	SLC34A3	1.71722	3.40736e-14
ENSG00000084764	MAPRE3	0.402296	3.5024e-14
ENSG00000177508	IRX3	-0.469112	3.52265e-14
ENSG00000257218	GATC	0.369418	3.54904e-14
ENSG00000168807	SNTB2	-0.303855	3.61468e-14
ENSG00000049283	EPN3	-0.457073	3.66869e-14
ENSG00000172845	SP3	0.259599	3.66869e-14
ENSG00000110321	EIF4G2	0.178791	3.77844e-14
ENSG00000198125	MB	0.409824	3.80581e-14
ENSG00000125912	NCLN	0.329769	3.86038e-14
ENSG00000143702	CEP170	-0.415311	3.90259e-14
ENSG00000131069	ACSS2	-0.338166	3.98121e-14
ENSG00000204323	SMIM5	3.68989	4.12006e-14
ENSG00000156535	CD109	0.226524	4.56982e-14
ENSG00000156384	SFR1	-0.66704	5.09497e-14
ENSG00000112787	FBRSL1	0.372894	5.1512e-14
ENSG00000125266	EFNB2	0.347817	5.28271e-14
ENSG00000161888	SPC24	-0.381395	5.37661e-14
ENSG00000100100	PIK3IP1	-0.978437	5.38049e-14
ENSG00000009335	UBE3C	0.19282	5.38677e-14
ENSG00000134824	FADS2	-0.275179	5.83534e-14
ENSG00000015133	CCDC88C	-0.396272	6.10555e-14
ENSG00000173334	TRIB1	0.332442	6.57419e-14
ENSG00000100439	ABHD4	0.273969	6.57658e-14
ENSG00000089902	RCOR1	-0.26196	6.90926e-14
ENSG00000100311	PDGFB	0.775928	7.08631e-14
ENSG00000186834	HEXIM1	-0.451411	7.16422e-14
ENSG00000156675	RAB11FIP1	0.273395	7.31691e-14
ENSG00000155508	CNOT8	-0.363948	7.50798e-14
ENSG00000021762	OSBPL5	-0.637518	7.65649e-14
ENSG00000241553	ARPC4	0.269283	7.69878e-14
ENSG00000054523	KIF1B	-0.280627	7.74123e-14
ENSG00000165030	NFIL3	0.401294	8.01475e-14
ENSG00000198753	PLXNB3	-0.498258	8.02865e-14
ENSG00000115963	RND3	0.379405	8.12068e-14
ENSG00000171552	BCL2L1	0.244935	8.26689e-14
ENSG00000058866	DGKG	-0.500505	8.44379e-14
ENSG00000102271	KLHL4	-0.707493	8.54144e-14
ENSG00000104635	SLC39A14	0.257456	8.57282e-14
ENSG00000196924	FLNA	0.245207	9.96658e-14
ENSG00000104131	EIF3J	0.368285	1.05053e-13
ENSG00000112658	SRF	0.359708	1.07197e-13
ENSG00000148300	REXO4	0.330925	1.0766e-13
ENSG00000115884	SDC1	-0.211247	1.0766e-13
ENSG00000122966	CIT	-0.315986	1.0768e-13
ENSG00000138758	SEPTIN11	0.264714	1.10661e-13
ENSG00000123983	ACSL3	-0.284392	1.10889e-13
ENSG00000122778	KIAA1549	-0.424303	1.15791e-13
ENSG00000163719	MTMR14	0.370541	1.27641e-13
ENSG00000066279	ASPM	-0.338262	1.3941e-13
ENSG00000103653	CSK	0.310101	1.45873e-13
ENSG00000122068	FYTTD1	0.316571	1.48111e-13
ENSG00000178105	DDX10	0.370631	1.51823e-13
ENSG00000163171	CDC42EP3	0.362751	1.54207e-13
ENSG00000182985	CADM1	0.688418	1.56799e-13
ENSG00000123595	RAB9A	0.40809	1.60678e-13
ENSG00000116514	RNF19B	0.530657	1.60869e-13
ENSG00000163565	IFI16	-0.252664	1.64722e-13
ENSG00000185052	SLC24A3	2.21654	1.72028e-13
ENSG00000166226	CCT2	0.235443	1.77189e-13
ENSG00000184897	H1-10	-0.330049	1.77189e-13
ENSG00000150961	SEC24D	0.249923	1.78389e-13
ENSG00000161638	ITGA5	-0.196809	1.95476e-13
ENSG00000175793	SFN	0.249891	1.97566e-13
ENSG00000112182	BACH2	0.7356	2.14027e-13
ENSG00000198517	MAFK	0.370031	2.228e-13
ENSG00000138944	SHISAL1	1.1281	2.36069e-13
ENSG00000137094	DNAJB5	-0.64512	2.37231e-13
ENSG00000131746	TNS4	0.414586	2.37231e-13
ENSG00000167378	IRGQ	0.334352	2.40788e-13
ENSG00000197355	UAP1L1	-0.443731	2.42929e-13
ENSG00000186767	SPIN4	-0.457107	2.47447e-13
ENSG00000167703	SLC43A2	-0.487934	2.51337e-13
ENSG00000173281	PPP1R3B	-0.438752	2.56546e-13
ENSG00000101166	PRELID3B	0.296125	2.60062e-13
ENSG00000185246	PRPF39	0.518098	2.60484e-13
ENSG00000235109	ZSCAN31	-0.543307	2.64914e-13
ENSG00000101298	SNPH	-0.640699	2.69852e-13
ENSG00000149212	SESN3	-0.587028	2.74395e-13
ENSG00000204019	CT83	0.625742	2.76396e-13
ENSG00000068305	MEF2A	0.396907	2.82674e-13
ENSG00000204128	C2orf72	-0.630322	2.89727e-13
ENSG00000010818	HIVEP2	0.332311	2.9563e-13
ENSG00000012660	ELOVL5	-0.245696	3.02433e-13
ENSG00000186575	NF2	0.213745	3.10879e-13
ENSG00000135373	EHF	0.968998	3.28066e-13
ENSG00000114480	GBE1	-0.288936	3.37043e-13
ENSG00000113645	WWC1	0.294385	3.40506e-13
ENSG00000198231	DDX42	-0.246287	3.49903e-13
ENSG00000113580	NR3C1	0.255465	3.60104e-13
ENSG00000100650	SRSF5	-0.27342	3.90689e-13
ENSG00000183255	PTTG1IP	0.204218	4.0007e-13
ENSG00000162836	ACP6	-0.303354	4.19403e-13
ENSG00000285655	AC009879.2	0.372635	4.22012e-13
ENSG00000100342	APOL1	0.315	4.4127e-13
ENSG00000020577	SAMD4A	0.363066	4.5631e-13
ENSG00000055483	USP36	0.3024	4.63562e-13
ENSG00000154370	TRIM11	-0.373194	4.81966e-13
ENSG00000249915	PDCD6	0.270458	4.82205e-13
ENSG00000114529	C3orf52	0.457322	4.88229e-13
ENSG00000178038	ALS2CL	0.414138	5.40837e-13
ENSG00000196187	TMEM63A	-0.466941	5.69044e-13
ENSG00000142409	ZNF787	0.399645	5.88151e-13
ENSG00000197081	IGF2R	-0.197749	5.95447e-13
ENSG00000172059	KLF11	-0.41686	5.96139e-13
ENSG00000115548	KDM3A	-0.316541	5.973e-13
ENSG00000105993	DNAJB6	0.225429	5.99037e-13
ENSG00000116273	PHF13	-0.525885	6.04533e-13
ENSG00000188060	RAB42	1.26932	6.06949e-13
ENSG00000165240	ATP7A	-0.439163	6.19137e-13
ENSG00000064932	SBNO2	0.326461	6.19137e-13
ENSG00000136205	TNS3	-0.195957	6.28077e-13
ENSG00000074219	TEAD2	-0.356755	6.39253e-13
ENSG00000284946	AC068831.6	-0.238946	6.71599e-13
ENSG00000179431	FJX1	0.574895	6.72853e-13
ENSG00000152939	MARVELD2	0.334463	6.72853e-13
ENSG00000164543	STK17A	-0.270379	6.91187e-13
ENSG00000198901	PRC1	-0.245406	6.91355e-13
ENSG00000172819	RARG	-0.246877	6.91926e-13
ENSG00000111961	SASH1	-0.598571	7.59827e-13
ENSG00000072042	RDH11	-0.228239	8.07194e-13
ENSG00000143578	CREB3L4	-0.495859	8.42338e-13
ENSG00000118707	TGIF2	-0.565124	8.46874e-13
ENSG00000184634	MED12	-0.374965	8.56742e-13
ENSG00000119950	MXI1	-0.490756	9.01008e-13
ENSG00000156515	HK1	-0.193361	9.03745e-13
ENSG00000213782	DDX47	0.342011	9.12333e-13
ENSG00000112033	PPARD	0.290945	9.36091e-13
ENSG00000082074	FYB1	-0.510467	9.57309e-13
ENSG00000164442	CITED2	-0.370402	9.7517e-13
ENSG00000083857	FAT1	-0.278249	9.85717e-13
ENSG00000006210	CX3CL1	0.366594	1.019e-12
ENSG00000051825	MPHOSPH9	-0.435758	1.04451e-12
ENSG00000076513	ANKRD13A	0.270885	1.07297e-12
ENSG00000109079	TNFAIP1	0.255199	1.08292e-12
ENSG00000089057	SLC23A2	0.341942	1.11014e-12
ENSG00000030110	BAK1	0.423912	1.12582e-12
ENSG00000010017	RANBP9	-0.408612	1.16113e-12
ENSG00000153094	BCL2L11	0.309505	1.16562e-12
ENSG00000109917	ZPR1	0.302542	1.2066e-12
ENSG00000037897	METTL1	0.316474	1.21009e-12
ENSG00000185885	IFITM1	0.36479	1.22686e-12
ENSG00000176597	B3GNT5	-0.319421	1.25381e-12
ENSG00000142396	ERVK3-1	0.274344	1.2717e-12
ENSG00000176697	BDNF	0.720116	1.28368e-12
ENSG00000178718	RPP25	0.326378	1.3335e-12
ENSG00000132256	TRIM5	-0.395658	1.4512e-12
ENSG00000108852	MPP2	-0.475092	1.54002e-12
ENSG00000171456	ASXL1	-0.255247	1.54585e-12
ENSG00000197121	PGAP1	-0.478735	1.62256e-12
ENSG00000169429	CXCL8	1.68669	1.75088e-12
ENSG00000105953	OGDH	-0.181732	1.77075e-12
ENSG00000213390	ARHGAP19	-0.357899	1.96424e-12
ENSG00000185650	ZFP36L1	0.321498	2.11902e-12
ENSG00000157827	FMNL2	0.227759	2.16957e-12
ENSG00000166920	C15orf48	0.408076	2.20899e-12
ENSG00000170854	RIOX2	0.323964	2.20899e-12
ENSG00000065357	DGKA	-0.328222	2.2571e-12
ENSG00000205937	RNPS1	0.220647	2.28937e-12
ENSG00000135090	TAOK3	-0.346179	2.30742e-12
ENSG00000120756	PLS1	-0.31457	2.34028e-12
ENSG00000101019	UQCC1	0.270325	2.47982e-12
ENSG00000136875	PRPF4	0.252425	2.51562e-12
ENSG00000139625	MAP3K12	-0.625741	2.52096e-12
ENSG00000054965	FAM168A	-0.307754	2.55367e-12
ENSG00000125952	MAX	0.275035	2.62039e-12
ENSG00000100084	HIRA	0.224975	2.64197e-12
ENSG00000108932	SLC16A6	1.44085	2.74573e-12
ENSG00000180573	H2AC6	-0.496141	2.80553e-12
ENSG00000152689	RASGRP3	1.41618	2.89124e-12
ENSG00000187583	PLEKHN1	0.571405	2.94425e-12
ENSG00000114790	ARHGEF26	0.328808	3.01492e-12
ENSG00000163995	ABLIM2	0.824858	3.03394e-12
ENSG00000077150	NFKB2	0.338699	3.13283e-12
ENSG00000137497	NUMA1	-0.238821	3.13724e-12
ENSG00000105639	JAK3	-0.805563	3.19749e-12
ENSG00000065911	MTHFD2	0.222865	3.22066e-12
ENSG00000189306	RRP7A	0.232292	3.34498e-12
ENSG00000166326	TRIM44	0.25129	3.37764e-12
ENSG00000160818	GPATCH4	0.275399	3.6433e-12
ENSG00000092841	MYL6	0.181314	3.77282e-12
ENSG00000160991	ORAI2	-0.275074	3.77282e-12
ENSG00000145246	ATP10D	0.302977	3.78246e-12
ENSG00000101126	ADNP	-0.239719	3.9579e-12
ENSG00000096060	FKBP5	-0.291492	4.15329e-12
ENSG00000135069	PSAT1	0.257853	4.22603e-12
ENSG00000170381	SEMA3E	-0.340428	4.3722e-12
ENSG00000126870	DYNC2I1	-0.369317	4.41959e-12
ENSG00000173762	CD7	2.80565	4.4597e-12
ENSG00000188342	GTF2F2	0.432335	4.50307e-12
ENSG00000129682	FGF13	0.526616	4.89766e-12
ENSG00000031698	SARS1	0.22807	5.03929e-12
ENSG00000165801	ARHGEF40	-0.604514	5.1935e-12
ENSG00000196950	SLC39A10	-0.434831	5.21092e-12
ENSG00000039560	RAI14	0.257538	5.50892e-12
ENSG00000102172	SMS	0.193165	5.53415e-12
ENSG00000111911	HINT3	0.523554	5.61823e-12
ENSG00000180104	EXOC3	0.28436	5.69689e-12
ENSG00000109046	WSB1	-0.289558	5.96484e-12
ENSG00000166619	BLCAP	0.276971	6.60756e-12
ENSG00000198142	SOWAHC	0.395099	6.72464e-12
ENSG00000162924	REL	-0.471889	6.82332e-12
ENSG00000143153	ATP1B1	-0.334975	6.8239e-12
ENSG00000007944	MYLIP	-0.558983	6.83625e-12
ENSG00000041802	LSG1	0.253019	6.94021e-12
ENSG00000174791	RIN1	0.483157	7.01565e-12
ENSG00000174327	SLC16A13	-0.487592	7.01631e-12
ENSG00000140650	PMM2	0.280459	7.33987e-12
ENSG00000107816	LZTS2	-0.342144	7.44189e-12
ENSG00000151576	QTRT2	0.260466	7.54995e-12
ENSG00000141076	UTP4	0.22392	8.03737e-12
ENSG00000010278	CD9	0.24346	8.0403e-12
ENSG00000154217	PITPNC1	0.41886	8.3783e-12
ENSG00000108055	SMC3	-0.261555	8.54079e-12
ENSG00000172757	CFL1	0.162204	8.61693e-12
ENSG00000181610	MRPS23	0.294497	8.65072e-12
ENSG00000151240	DIP2C	-0.483461	9.2055e-12
ENSG00000188766	SPRED3	-1.27456	9.56035e-12
ENSG00000189079	ARID2	-0.360102	9.922e-12
ENSG00000239305	RNF103	-0.447197	1.00477e-11
ENSG00000109606	DHX15	0.228734	1.03164e-11
ENSG00000188488	SERPINA5	-0.511185	1.06355e-11
ENSG00000128512	DOCK4	-0.584607	1.07612e-11
ENSG00000156711	MAPK13	-0.322929	1.11386e-11
ENSG00000091136	LAMB1	-0.509789	1.12684e-11
ENSG00000168564	CDKN2AIP	0.459655	1.13833e-11
ENSG00000102312	PORCN	0.495579	1.14363e-11
ENSG00000143514	TP53BP2	-0.290751	1.1478e-11
ENSG00000213190	MLLT11	-0.87874	1.15508e-11
ENSG00000033050	ABCF2	0.204833	1.25443e-11
ENSG00000143847	PPFIA4	-0.886626	1.31998e-11
ENSG00000126787	DLGAP5	-0.290424	1.37813e-11
ENSG00000039139	DNAH5	0.449948	1.50322e-11
ENSG00000132640	BTBD3	-0.39972	1.54805e-11
ENSG00000167962	ZNF598	0.299807	1.56316e-11
ENSG00000257411	AC034102.2	0.21856	1.56676e-11
ENSG00000139629	GALNT6	-0.245305	1.5713e-11
ENSG00000130119	GNL3L	0.251246	1.57244e-11
ENSG00000070814	TCOF1	0.202994	1.58635e-11
ENSG00000170379	TCAF2	-0.501832	1.60749e-11
ENSG00000116455	WDR77	0.316051	1.63231e-11
ENSG00000170445	HARS1	0.236635	1.66011e-11
ENSG00000160007	ARHGAP35	-0.236092	1.68401e-11
ENSG00000105186	ANKRD27	0.314952	1.71406e-11
ENSG00000170325	PRDM10	-0.538226	1.7286e-11
ENSG00000065154	OAT	0.20393	1.73995e-11
ENSG00000180914	OXTR	1.26908	1.76956e-11
ENSG00000075539	FRYL	-0.267525	1.84077e-11
ENSG00000171467	ZNF318	-0.383237	1.84709e-11
ENSG00000135046	ANXA1	0.18889	1.90902e-11
ENSG00000177383	MAGEF1	-0.275453	2.00152e-11
ENSG00000173546	CSPG4	-0.827593	2.038e-11
ENSG00000141738	GRB7	-0.392556	2.07908e-11
ENSG00000107821	KAZALD1	-0.482186	2.19402e-11
ENSG00000157350	ST3GAL2	-0.34725	2.21084e-11
ENSG00000160360	GPSM1	0.340461	2.31381e-11
ENSG00000266412	NCOA4	0.211472	2.36924e-11
ENSG00000117139	KDM5B	-0.259882	2.36961e-11
ENSG00000124249	KCNK15	1.81461	2.79e-11
ENSG00000152952	PLOD2	-0.269515	2.93094e-11
ENSG00000103365	GGA2	-0.245706	2.93983e-11
ENSG00000149100	EIF3M	0.254171	2.97632e-11
ENSG00000153443	UBALD1	0.448142	2.99781e-11
ENSG00000142867	BCL10	0.401575	3.03829e-11
ENSG00000115307	AUP1	0.23295	3.08394e-11
ENSG00000163931	TKT	0.157251	3.0891e-11
ENSG00000132382	MYBBP1A	0.250526	3.0994e-11
ENSG00000198420	TCAF1	-0.240892	3.10605e-11
ENSG00000138439	FAM117B	-0.508336	3.1509e-11
ENSG00000285708	AC097634.4	-0.412065	3.33402e-11
ENSG00000136271	DDX56	0.220733	3.33402e-11
ENSG00000197451	HNRNPAB	0.202767	3.35644e-11
ENSG00000166548	TK2	-0.474254	3.35644e-11
ENSG00000239887	C1orf226	-0.338816	3.36624e-11
ENSG00000095951	HIVEP1	0.445494	3.38261e-11
ENSG00000165821	SALL2	-1.30261	3.64379e-11
ENSG00000285292	ABCF2-H2BE1	0.200438	3.68985e-11
ENSG00000124181	PLCG1	-0.29064	3.70057e-11
ENSG00000107960	STN1	-0.362169	3.74931e-11
ENSG00000103326	CAPN15	0.331581	3.92933e-11
ENSG00000137709	POU2F3	1.04365	3.99486e-11
ENSG00000087253	LPCAT2	0.411594	4.09471e-11
ENSG00000128463	EMC4	0.266704	4.11339e-11
ENSG00000145912	NHP2	0.231184	4.22938e-11
ENSG00000092871	RFFL	-0.262835	4.40746e-11
ENSG00000147162	OGT	-0.249212	4.45372e-11
ENSG00000138246	DNAJC13	-0.19374	4.58934e-11
ENSG00000173276	ZBTB21	0.400854	4.61406e-11
ENSG00000107262	BAG1	0.438903	4.65998e-11
ENSG00000106524	ANKMY2	-0.491301	4.68776e-11
ENSG00000120318	ARAP3	-0.521093	4.90673e-11
ENSG00000084090	STARD7	0.177825	4.94537e-11
ENSG00000163132	MSX1	0.527876	5.47823e-11
ENSG00000145506	NKD2	1.28905	5.58651e-11
ENSG00000100418	DESI1	0.247783	5.69385e-11
ENSG00000160209	PDXK	0.225623	5.77258e-11
ENSG00000010318	PHF7	-0.548103	5.96093e-11
ENSG00000116691	MIIP	0.476312	6.23265e-11
ENSG00000182752	PAPPA	0.815326	6.23265e-11
ENSG00000177200	CHD9	-0.275823	6.26151e-11
ENSG00000100346	CACNA1I	-1.04971	6.29026e-11
ENSG00000136859	ANGPTL2	1.01501	6.33069e-11
ENSG00000152465	NMT2	0.326524	6.43703e-11
ENSG00000257093	DENND11	-0.291597	6.74689e-11
ENSG00000106605	BLVRA	-0.322026	6.7984e-11
ENSG00000204217	BMPR2	-0.273212	6.89352e-11
ENSG00000138413	IDH1	-0.219078	7.12007e-11
ENSG00000112183	RBM24	1.31523	7.12542e-11
ENSG00000204580	DDR1	0.24853	7.17694e-11
ENSG00000149474	KAT14	0.297793	7.44719e-11
ENSG00000006468	ETV1	-0.424284	7.53409e-11
ENSG00000141458	NPC1	-0.207586	7.7849e-11
ENSG00000120889	TNFRSF10B	-0.242805	7.7849e-11
ENSG00000006062	MAP3K14	0.43877	8.08906e-11
ENSG00000110274	CEP164	0.280468	8.26122e-11
ENSG00000068654	POLR1A	0.243578	8.26715e-11
ENSG00000166446	CDYL2	-0.364309	8.94775e-11
ENSG00000142273	CBLC	0.453939	9.56672e-11
ENSG00000205517	RGL3	-0.662152	9.71118e-11
ENSG00000137414	FAM8A1	-0.551125	1.01723e-10
ENSG00000065308	TRAM2	0.32028	1.15564e-10
ENSG00000151882	CCL28	-0.621421	1.16291e-10
ENSG00000133026	MYH10	-0.214291	1.17282e-10
ENSG00000107815	TWNK	0.298092	1.17453e-10
ENSG00000129195	PIMREG	-0.286077	1.22835e-10
ENSG00000138160	KIF11	-0.269895	1.24503e-10
ENSG00000122863	CHST3	-0.339386	1.2471e-10
ENSG00000034677	RNF19A	-0.411566	1.28195e-10
ENSG00000100302	RASD2	1.01944	1.28287e-10
ENSG00000141448	GATA6	0.980095	1.34207e-10
ENSG00000145220	LYAR	0.318103	1.34207e-10
ENSG00000132196	HSD17B7	-0.512248	1.3523e-10
ENSG00000111540	RAB5B	-0.196486	1.38152e-10
ENSG00000122299	ZC3H7A	-0.271998	1.4085e-10
ENSG00000198488	B3GNT6	-1.7614	1.45566e-10
ENSG00000160932	LY6E	0.246236	1.47788e-10
ENSG00000117360	PRPF3	0.255802	1.47788e-10
ENSG00000162407	PLPP3	0.32495	1.48335e-10
ENSG00000145911	N4BP3	1.0404	1.51897e-10
ENSG00000117713	ARID1A	-0.272829	1.54059e-10
ENSG00000171798	KNDC1	-0.591136	1.55072e-10
ENSG00000056097	ZFR	0.235275	1.61884e-10
ENSG00000196453	ZNF777	0.427831	1.6586e-10
ENSG00000174804	FZD4	0.495163	1.66962e-10
ENSG00000177409	SAMD9L	0.566015	1.75157e-10
ENSG00000092964	DPYSL2	-0.274764	1.77346e-10
ENSG00000175471	MCTP1	-0.642621	1.78617e-10
ENSG00000148773	MKI67	-0.219931	1.78868e-10
ENSG00000167074	TEF	-0.487377	1.78924e-10
ENSG00000102038	SMARCA1	-0.369959	1.81235e-10
ENSG00000145780	FEM1C	-0.366791	1.84534e-10
ENSG00000125637	PSD4	-0.272683	1.85125e-10
ENSG00000166823	MESP1	1.6042	1.89926e-10
ENSG00000127663	KDM4B	-0.308063	2.0232e-10
ENSG00000168071	CCDC88B	-0.68641	2.10194e-10
ENSG00000136715	SAP130	-0.257805	2.11687e-10
ENSG00000196517	SLC6A9	0.383277	2.1361e-10
ENSG00000155066	PROM2	-0.211301	2.13679e-10
ENSG00000188064	WNT7B	-0.269941	2.22377e-10
ENSG00000165757	JCAD	-0.234945	2.3435e-10
ENSG00000174130	TLR6	-0.631913	2.34641e-10
ENSG00000076108	BAZ2A	-0.181038	2.39093e-10
ENSG00000164237	CMBL	-0.318923	2.51234e-10
ENSG00000137804	NUSAP1	-0.245498	2.54216e-10
ENSG00000120549	KIAA1217	-0.260726	2.5614e-10
ENSG00000166741	NNMT	0.410095	2.56951e-10
ENSG00000073578	SDHA	0.18883	2.61661e-10
ENSG00000159208	CIART	-0.83037	2.62221e-10
ENSG00000070182	SPTB	-0.333134	2.64777e-10
ENSG00000186635	ARAP1	-0.280494	2.66133e-10
ENSG00000157014	TATDN2	0.271673	2.76806e-10
ENSG00000185436	IFNLR1	0.579882	2.77863e-10
ENSG00000114796	KLHL24	-0.364419	2.77863e-10
ENSG00000170745	KCNS3	-0.356504	2.8497e-10
ENSG00000284976	BX255925.3	0.400112	2.88943e-10
ENSG00000186174	BCL9L	0.273731	2.91438e-10
ENSG00000051108	HERPUD1	0.328616	2.97237e-10
ENSG00000178104	PDE4DIP	-0.265465	3.18938e-10
ENSG00000185361	TNFAIP8L1	-0.46874	3.21999e-10
ENSG00000132436	FIGNL1	-0.301715	3.24378e-10
ENSG00000005436	GCFC2	-0.53636	3.32669e-10
ENSG00000171617	ENC1	0.268958	3.34198e-10
ENSG00000125124	BBS2	-0.295923	3.38752e-10
ENSG00000180448	ARHGAP45	0.341201	3.53684e-10
ENSG00000067560	RHOA	0.153722	3.64837e-10
ENSG00000196465	MYL6B	0.151289	3.80142e-10
ENSG00000072364	AFF4	-0.260033	3.80337e-10
ENSG00000115738	ID2	0.414519	3.83196e-10
ENSG00000109099	PMP22	0.309064	4.04079e-10
ENSG00000272410	AC022384.1	0.276161	4.10656e-10
ENSG00000144366	GULP1	-0.341847	4.14549e-10
ENSG00000026950	BTN3A1	-0.40868	4.19899e-10
ENSG00000135842	NIBAN1	0.377462	4.27686e-10
ENSG00000155096	AZIN1	0.193666	4.42917e-10
ENSG00000135709	KIAA0513	-0.47155	4.46784e-10
ENSG00000112773	TENT5A	0.344138	4.49548e-10
ENSG00000116560	SFPQ	0.190896	4.5609e-10
ENSG00000160255	ITGB2	0.325465	4.57707e-10
ENSG00000164366	CCDC127	0.375742	4.61476e-10
ENSG00000183696	UPP1	-0.19222	4.80699e-10
ENSG00000165181	SHOC1	0.38532	4.85438e-10
ENSG00000103319	EEF2K	-0.241385	4.9409e-10
ENSG00000087269	NOP14	0.224826	5.01355e-10
ENSG00000155265	GOLGA7B	0.433676	5.12209e-10
ENSG00000085721	RRN3	0.235398	5.27669e-10
ENSG00000196208	GREB1	-1.08578	5.41512e-10
ENSG00000138678	GPAT3	0.259829	5.61174e-10
ENSG00000126705	AHDC1	0.322687	5.61367e-10
ENSG00000172379	ARNT2	0.627123	5.76242e-10
ENSG00000182253	SYNM	0.347729	5.79683e-10
ENSG00000186567	CEACAM19	0.412709	5.97248e-10
ENSG00000122884	P4HA1	-0.24204	5.97248e-10
ENSG00000172731	LRRC20	-0.409871	6.00225e-10
ENSG00000152894	PTPRK	0.204888	6.06314e-10
ENSG00000100628	ASB2	1.22334	6.41033e-10
ENSG00000123384	LRP1	-0.366485	6.46732e-10
ENSG00000118600	RXYLT1	0.310332	6.68206e-10
ENSG00000105877	DNAH11	-0.32165	6.69736e-10
ENSG00000155252	PI4K2A	-0.25955	6.73144e-10
ENSG00000132002	DNAJB1	-0.205039	6.77376e-10
ENSG00000132471	WBP2	-0.254953	7.02626e-10
ENSG00000277258	PCGF2	-0.343288	7.02872e-10
ENSG00000159399	HK2	0.191484	7.1933e-10
ENSG00000181222	POLR2A	-0.218882	7.21688e-10
ENSG00000169902	TPST1	-0.299285	7.26828e-10
ENSG00000156802	ATAD2	-0.230253	7.39236e-10
ENSG00000146192	FGD2	1.38352	7.49048e-10
ENSG00000205250	E2F4	0.21959	7.54075e-10
ENSG00000136827	TOR1A	0.274098	7.67612e-10
ENSG00000169398	PTK2	-0.240863	7.74984e-10
ENSG00000148158	SNX30	-0.273906	7.99543e-10
ENSG00000154803	FLCN	-0.295955	8.74231e-10
ENSG00000186654	PRR5	0.458933	8.79023e-10
ENSG00000159337	PLA2G4D	-1.54663	8.80135e-10
ENSG00000143365	RORC	-0.678244	9.07952e-10
ENSG00000144642	RBMS3	0.858098	9.32255e-10
ENSG00000142207	URB1	0.26732	1.0061e-09
ENSG00000099250	NRP1	0.16729	1.01444e-09
ENSG00000110002	VWA5A	-0.468026	1.01971e-09
ENSG00000131504	DIAPH1	0.148891	1.09472e-09
ENSG00000127947	PTPN12	-0.212563	1.09472e-09
ENSG00000186470	BTN3A2	-0.359189	1.09867e-09
ENSG00000130560	UBAC1	-0.242301	1.11353e-09
ENSG00000196814	MVB12B	-0.561897	1.1399e-09
ENSG00000157216	SSBP3	-0.323965	1.14597e-09
ENSG00000179163	FUCA1	0.408695	1.17663e-09
ENSG00000092758	COL9A3	-1.09754	1.2445e-09
ENSG00000178209	PLEC	0.566197	1.24593e-09
ENSG00000133106	EPSTI1	1.05215	1.26863e-09
ENSG00000147459	DOCK5	0.254658	1.28141e-09
ENSG00000104419	NDRG1	0.198696	1.29357e-09
ENSG00000126804	ZBTB1	-0.301673	1.29357e-09
ENSG00000104626	ERI1	-0.345935	1.29914e-09
ENSG00000090861	AARS1	0.162878	1.30181e-09
ENSG00000163286	ALPG	0.965433	1.47394e-09
ENSG00000049759	NEDD4L	0.226871	1.48556e-09
ENSG00000268279	AC090004.1	0.300827	1.506e-09
ENSG00000038427	VCAN	0.1908	1.53727e-09
ENSG00000139613	SMARCC2	-0.181145	1.56001e-09
ENSG00000136718	IMP4	0.205264	1.61004e-09
ENSG00000104205	SGK3	-0.454864	1.61004e-09
ENSG00000186472	PCLO	-0.360569	1.64585e-09
ENSG00000117616	RSRP1	0.420471	1.67858e-09
ENSG00000132507	EIF5A	0.136938	1.73203e-09
ENSG00000140044	JDP2	0.446958	1.79032e-09
ENSG00000109805	NCAPG	-0.247101	1.80036e-09
ENSG00000104980	TIMM44	0.229962	1.8106e-09
ENSG00000187634	SAMD11	-0.508768	1.85037e-09
ENSG00000136854	STXBP1	-0.367555	1.85793e-09
ENSG00000130305	NSUN5	0.26258	1.85855e-09
ENSG00000141664	ZCCHC2	0.363141	1.86476e-09
ENSG00000164985	PSIP1	-0.316951	1.87911e-09
ENSG00000111642	CHD4	-0.156063	1.89239e-09
ENSG00000275700	AATF	0.197949	1.90394e-09
ENSG00000262919	CCNQ	0.308333	1.97919e-09
ENSG00000141179	PCTP	-0.285769	2.03268e-09
ENSG00000124602	UNC5CL	-1.17402	2.06463e-09
ENSG00000100505	TRIM9	-0.446935	2.16601e-09
ENSG00000125285	SOX21	0.507712	2.18786e-09
ENSG00000111077	TNS2	-0.515063	2.2011e-09
ENSG00000075303	SLC25A40	-0.388753	2.28868e-09
ENSG00000074416	MGLL	0.199812	2.29984e-09
ENSG00000164251	F2RL1	0.239853	2.30003e-09
ENSG00000115946	PNO1	0.287477	2.31572e-09
ENSG00000110104	CCDC86	0.252077	2.41054e-09
ENSG00000071575	TRIB2	-0.457876	2.464e-09
ENSG00000141569	TRIM65	0.289157	2.46851e-09
ENSG00000119772	DNMT3A	-0.394607	2.54058e-09
ENSG00000180263	FGD6	-0.392237	2.629e-09
ENSG00000120868	APAF1	-0.37162	2.6304e-09
ENSG00000138449	SLC40A1	-0.811906	2.68367e-09
ENSG00000165458	INPPL1	-0.22295	2.68925e-09
ENSG00000089916	GPATCH2L	0.283343	2.72155e-09
ENSG00000160633	SAFB	0.207759	2.76225e-09
ENSG00000131626	PPFIA1	0.191986	2.77777e-09
ENSG00000169570	DTWD2	-0.556274	2.87117e-09
ENSG00000134545	KLRC1	1.78923	2.89572e-09
ENSG00000164649	CDCA7L	-0.297862	2.92035e-09
ENSG00000106089	STX1A	-0.320102	2.96444e-09
ENSG00000167513	CDT1	-0.248654	3.03814e-09
ENSG00000077454	LRCH4	-0.311061	3.03814e-09
ENSG00000275832	ARHGAP23	-0.385663	3.06964e-09
ENSG00000163162	RNF149	0.291001	3.07281e-09
ENSG00000101160	CTSZ	0.204979	3.09972e-09
ENSG00000288681	AC136475.9	0.367145	3.14503e-09
ENSG00000173801	JUP	0.21031	3.21653e-09
ENSG00000044574	HSPA5	0.165929	3.31458e-09
ENSG00000115825	PRKD3	-0.293046	3.34168e-09
ENSG00000133985	TTC9	0.34596	3.36605e-09
ENSG00000179023	KLHDC7A	-1.12963	3.37086e-09
ENSG00000257365	FNTB	0.275828	3.41527e-09
ENSG00000120254	MTHFD1L	0.289632	3.42553e-09
ENSG00000180155	LYNX1	-0.434355	3.64372e-09
ENSG00000285283	AL035078.4	0.185431	3.82378e-09
ENSG00000188786	MTF1	0.344918	3.94276e-09
ENSG00000254726	MEX3A	-0.374799	4.01565e-09
ENSG00000124120	TTPAL	0.232829	4.06362e-09
ENSG00000090661	CERS4	-0.428345	4.12642e-09
ENSG00000131941	RHPN2	-0.438398	4.17902e-09
ENSG00000166444	DENND2B	-0.291863	4.20964e-09
ENSG00000131236	CAP1	0.160751	4.27719e-09
ENSG00000107968	MAP3K8	0.729414	4.31604e-09
ENSG00000243335	KCTD7	-0.515406	4.43977e-09
ENSG00000181031	RPH3AL	-0.421099	4.56492e-09
ENSG00000196878	LAMB3	0.194918	4.90589e-09
ENSG00000138347	MYPN	1.29811	4.91785e-09
ENSG00000170848	PSG6	1.8683	4.91785e-09
ENSG00000019549	SNAI2	0.539323	4.91785e-09
ENSG00000008086	CDKL5	0.390498	4.94576e-09
ENSG00000114346	ECT2	-0.233279	5.17496e-09
ENSG00000160862	AZGP1	0.540832	5.20958e-09
ENSG00000167470	MIDN	0.253073	5.27576e-09
ENSG00000185924	RTN4RL1	-0.328592	5.30458e-09
ENSG00000155876	RRAGA	-0.312644	5.34014e-09
ENSG00000138621	PPCDC	0.45367	5.66986e-09
ENSG00000106077	ABHD11	0.251788	5.69382e-09
ENSG00000125447	GGA3	0.240465	5.69382e-09
ENSG00000203499	IQANK1	0.367782	5.69382e-09
ENSG00000176834	VSIG10	-0.316372	5.78662e-09
ENSG00000103034	NDRG4	-0.346505	5.91276e-09
ENSG00000165733	BMS1	0.193138	5.98373e-09
ENSG00000135723	FHOD1	-0.204935	6.0311e-09
ENSG00000130402	ACTN4	0.180067	6.05405e-09
ENSG00000130449	ZSWIM6	-0.388869	6.18432e-09
ENSG00000135476	ESPL1	-0.225874	6.29838e-09
ENSG00000117595	IRF6	0.25134	6.38768e-09
ENSG00000159216	RUNX1	0.277183	6.40019e-09
ENSG00000091527	CDV3	0.193811	6.50653e-09
ENSG00000123933	MXD4	0.319322	6.7461e-09
ENSG00000116793	PHTF1	-0.378938	6.93519e-09
ENSG00000283515	AC020915.4	0.201908	7.06969e-09
ENSG00000109572	CLCN3	-0.223325	7.26504e-09
ENSG00000125868	DSTN	0.18502	7.47396e-09
ENSG00000080503	SMARCA2	-0.258022	7.49626e-09
ENSG00000049192	ADAMTS6	1.08718	7.54383e-09
ENSG00000183474	GTF2H2C	0.435997	7.58311e-09
ENSG00000137767	SQOR	0.442922	8.02255e-09
ENSG00000076928	ARHGEF1	-0.315123	8.13424e-09
ENSG00000197969	VPS13A	-0.272119	8.26884e-09
ENSG00000248710	AC079594.1	-0.288655	8.37301e-09
ENSG00000100578	KIAA0586	-0.233295	8.37481e-09
ENSG00000142405	NLRP12	1.37639	8.45864e-09
ENSG00000069974	RAB27A	-0.267194	8.5528e-09
ENSG00000285920	AC087721.2	-0.221019	8.57753e-09
ENSG00000084070	SMAP2	0.302103	8.64272e-09
ENSG00000196363	WDR5	0.198245	8.64272e-09
ENSG00000242550	SERPINB10	3.0836	8.64931e-09
ENSG00000087087	SRRT	0.189208	8.71597e-09
ENSG00000141968	VAV1	-0.384725	8.97812e-09
ENSG00000137177	KIF13A	0.239805	8.98874e-09
ENSG00000107864	CPEB3	0.86205	9.38072e-09
ENSG00000164292	RHOBTB3	-0.197807	9.40275e-09
ENSG00000154229	PRKCA	0.185853	9.50856e-09
ENSG00000002834	LASP1	-0.141693	9.73571e-09
ENSG00000137575	SDCBP	-0.250832	9.79715e-09
ENSG00000174485	DENND4A	-0.39256	9.90185e-09
ENSG00000137547	MRPL15	0.24425	1.02504e-08
ENSG00000116649	SRM	0.191428	1.02504e-08
ENSG00000173933	RBM4	0.194767	1.03321e-08
ENSG00000136295	TTYH3	-0.207963	1.03735e-08
ENSG00000156299	TIAM1	-0.242257	1.03959e-08
ENSG00000163686	ABHD6	-0.466462	1.04657e-08
ENSG00000177951	BET1L	0.271898	1.04784e-08
ENSG00000106351	AGFG2	-0.286072	1.05847e-08
ENSG00000167549	CORO6	-0.796696	1.0659e-08
ENSG00000139990	DCAF5	-0.215667	1.0687e-08
ENSG00000158402	CDC25C	-0.362335	1.07854e-08
ENSG00000107819	SFXN3	-0.236531	1.10266e-08
ENSG00000164867	NOS3	-0.244416	1.1041e-08
ENSG00000139722	VPS37B	-0.258445	1.10654e-08
ENSG00000204604	ZNF468	0.230332	1.11175e-08
ENSG00000179115	FARSA	0.191449	1.11766e-08
ENSG00000137809	ITGA11	0.931067	1.14487e-08
ENSG00000170439	METTL7B	-0.495983	1.14767e-08
ENSG00000163898	LIPH	-0.36346	1.16806e-08
ENSG00000059804	SLC2A3	-0.230587	1.16806e-08
ENSG00000146247	PHIP	-0.293741	1.17233e-08
ENSG00000163755	HPS3	0.197628	1.21684e-08
ENSG00000048540	LMO3	1.36266	1.21997e-08
ENSG00000102100	SLC35A2	0.265732	1.22221e-08
ENSG00000143256	PFDN2	0.256758	1.2497e-08
ENSG00000170004	CHD3	-0.18915	1.25811e-08
ENSG00000181163	NPM1	0.188985	1.27515e-08
ENSG00000158156	XKR8	0.410807	1.29981e-08
ENSG00000198513	ATL1	-0.458374	1.30388e-08
ENSG00000267534	S1PR2	0.626384	1.31213e-08
ENSG00000140526	ABHD2	-0.242754	1.32162e-08
ENSG00000004961	HCCS	0.273807	1.32249e-08
ENSG00000124508	BTN2A2	-0.692576	1.33176e-08
ENSG00000102302	FGD1	-0.42164	1.35991e-08
ENSG00000100330	MTMR3	-0.213123	1.3719e-08
ENSG00000131459	GFPT2	-0.257534	1.37297e-08
ENSG00000103966	EHD4	0.224702	1.3925e-08
ENSG00000165516	KLHDC2	-0.288345	1.39794e-08
ENSG00000173166	RAPH1	-0.234432	1.42644e-08
ENSG00000143437	ARNT	-0.259619	1.45376e-08
ENSG00000132326	PER2	-0.516226	1.46876e-08
ENSG00000123066	MED13L	0.22507	1.47223e-08
ENSG00000250151	ARPC4-TTLL3	0.278205	1.47329e-08
ENSG00000130559	CAMSAP1	0.217411	1.48654e-08
ENSG00000146950	SHROOM2	-0.520203	1.4904e-08
ENSG00000123130	ACOT9	0.263651	1.49402e-08
ENSG00000179841	AKAP5	-0.937241	1.57809e-08
ENSG00000110107	PRPF19	0.194572	1.57809e-08
ENSG00000175643	RMI2	-0.308705	1.60979e-08
ENSG00000145349	CAMK2D	-0.258831	1.62069e-08
ENSG00000011295	TTC19	0.290327	1.62069e-08
ENSG00000179918	SEPHS2	-0.221428	1.62695e-08
ENSG00000141682	PMAIP1	0.647907	1.63032e-08
ENSG00000133138	TBC1D8B	-0.403076	1.6307e-08
ENSG00000102760	RGCC	0.716149	1.64607e-08
ENSG00000166794	PPIB	0.183739	1.64744e-08
ENSG00000181744	DIPK2A	-0.589262	1.66625e-08
ENSG00000143502	SUSD4	0.82964	1.66625e-08
ENSG00000182393	IFNL1	3.26011	1.68333e-08
ENSG00000072864	NDE1	0.240371	1.75082e-08
ENSG00000125944	HNRNPR	0.224698	1.76974e-08
ENSG00000165949	IFI27	0.28324	1.81548e-08
ENSG00000147100	SLC16A2	-0.225064	1.81548e-08
ENSG00000186318	BACE1	0.203397	1.82466e-08
ENSG00000157657	ZNF618	-0.384968	1.84187e-08
ENSG00000157456	CCNB2	-0.244207	1.87858e-08
ENSG00000125968	ID1	-0.24483	1.92479e-08
ENSG00000064961	HMG20B	0.238142	1.93608e-08
ENSG00000225190	PLEKHM1	-0.288427	1.96424e-08
ENSG00000128973	CLN6	0.272745	1.97402e-08
ENSG00000187764	SEMA4D	-0.623482	1.98161e-08
ENSG00000102804	TSC22D1	0.213623	1.98551e-08
ENSG00000167578	RAB4B	-0.813762	2.0266e-08
ENSG00000147883	CDKN2B	0.394113	2.03243e-08
ENSG00000135605	TEC	-0.669297	2.06382e-08
ENSG00000100075	SLC25A1	-0.229661	2.09076e-08
ENSG00000253313	C1orf210	-0.746578	2.10899e-08
ENSG00000172071	EIF2AK3	-0.265102	2.14926e-08
ENSG00000158234	FAIM	0.348746	2.16274e-08
ENSG00000143515	ATP8B2	-0.22416	2.1812e-08
ENSG00000180881	CAPS2	-1.11089	2.18282e-08
ENSG00000146731	CCT6A	0.159441	2.31333e-08
ENSG00000130702	LAMA5	-0.516859	2.33643e-08
ENSG00000010165	EEF1AKNMT	0.228102	2.34403e-08
ENSG00000198160	MIER1	-0.387572	2.48595e-08
ENSG00000108797	CNTNAP1	-0.437181	2.48955e-08
ENSG00000143753	DEGS1	0.227687	2.50762e-08
ENSG00000070778	PTPN21	0.292121	2.5685e-08
ENSG00000065243	PKN2	-0.245343	2.57078e-08
ENSG00000162783	IER5	0.224115	2.58066e-08
ENSG00000121879	PIK3CA	-0.277651	2.58078e-08
ENSG00000141384	TAF4B	0.435391	2.6144e-08
ENSG00000205413	SAMD9	0.253002	2.68149e-08
ENSG00000185551	NR2F2	-0.308236	2.68743e-08
ENSG00000078674	PCM1	-0.198156	2.68896e-08
ENSG00000123395	ATG101	0.225465	2.7248e-08
ENSG00000115091	ACTR3	0.199908	2.7269e-08
ENSG00000091409	ITGA6	-0.187357	2.77261e-08
ENSG00000131871	SELENOS	0.374931	2.77745e-08
ENSG00000112078	KCTD20	-0.257257	2.78253e-08
ENSG00000119514	GALNT12	-0.248127	2.80282e-08
ENSG00000113810	SMC4	-0.220705	2.82895e-08
ENSG00000100647	SUSD6	-0.277608	2.94968e-08
ENSG00000177192	PUS1	0.312935	3.02022e-08
ENSG00000128626	MRPS12	0.307809	3.23329e-08
ENSG00000100767	PAPLN	-0.577651	3.25552e-08
ENSG00000073331	ALPK1	-0.408394	3.27656e-08
ENSG00000085063	CD59	0.175118	3.28329e-08
ENSG00000185022	MAFF	0.53268	3.30111e-08
ENSG00000058262	SEC61A1	0.145416	3.33093e-08
ENSG00000159200	RCAN1	0.395693	3.42915e-08
ENSG00000125977	EIF2S2	0.209483	3.65852e-08
ENSG00000100731	PCNX1	-0.193211	3.66375e-08
ENSG00000136379	ABHD17C	0.305402	3.70634e-08
ENSG00000145833	DDX46	0.193048	3.70842e-08
ENSG00000148229	POLE3	0.201503	3.70842e-08
ENSG00000260007	AC107871.1	0.287496	3.91334e-08
ENSG00000160325	CACFD1	-0.545601	3.92406e-08
ENSG00000158715	SLC45A3	-0.439544	3.94559e-08
ENSG00000110092	CCND1	0.176773	3.96548e-08
ENSG00000187688	TRPV2	-0.29744	3.98728e-08
ENSG00000144645	OSBPL10	0.242599	4.01482e-08
ENSG00000185818	NAT8L	0.799029	4.01537e-08
ENSG00000141543	EIF4A3	0.217911	4.02384e-08
ENSG00000158062	UBXN11	0.309708	4.04078e-08
ENSG00000074855	ANO8	-0.450451	4.09197e-08
ENSG00000138166	DUSP5	-0.261128	4.13629e-08
ENSG00000158445	KCNB1	-0.677252	4.18197e-08
ENSG00000087263	OGFOD1	0.223545	4.2156e-08
ENSG00000109519	GRPEL1	0.293653	4.2434e-08
ENSG00000175792	RUVBL1	0.185923	4.2562e-08
ENSG00000099377	HSD3B7	-0.253205	4.45074e-08
ENSG00000164236	ANKRD33B	0.922739	4.62909e-08
ENSG00000132109	TRIM21	0.382728	4.74032e-08
ENSG00000110911	SLC11A2	-0.238257	4.94321e-08
ENSG00000134258	VTCN1	0.824375	4.95323e-08
ENSG00000103160	HSDL1	-0.296861	5.07044e-08
ENSG00000162545	CAMK2N1	-0.30336	5.07389e-08
ENSG00000130810	PPAN	0.21262	5.08107e-08
ENSG00000278828	H3C10	-0.805373	5.22936e-08
ENSG00000143641	GALNT2	0.151377	5.31927e-08
ENSG00000160072	ATAD3B	0.266694	5.3928e-08
ENSG00000103241	FOXF1	1.40015	5.54161e-08
ENSG00000143228	NUF2	-0.234435	5.76116e-08
ENSG00000163902	RPN1	0.137232	5.81289e-08
ENSG00000114767	RRP9	0.26167	5.88857e-08
ENSG00000075702	WDR62	-0.290513	5.98273e-08
ENSG00000173812	EIF1	0.163063	6.111e-08
ENSG00000094916	CBX5	-0.19799	6.13422e-08
ENSG00000145431	PDGFC	-0.392608	6.24215e-08
ENSG00000101846	STS	0.189951	6.24215e-08
ENSG00000164542	KIAA0895	-0.402005	6.26375e-08
ENSG00000101294	HM13	0.173526	6.29403e-08
ENSG00000088899	LZTS3	-0.456147	6.47993e-08
ENSG00000186665	C17orf58	-0.422205	6.59237e-08
ENSG00000023041	ZDHHC6	0.234805	6.63357e-08
ENSG00000164619	BMPER	2.10035	6.70628e-08
ENSG00000139263	LRIG3	-0.44745	6.76459e-08
ENSG00000164684	ZNF704	0.867759	6.76567e-08
ENSG00000112139	MDGA1	0.47981	6.85678e-08
ENSG00000213699	SLC35F6	0.2102	6.90669e-08
ENSG00000069424	KCNAB2	-0.400765	6.92726e-08
ENSG00000101871	MID1	0.245676	6.97106e-08
ENSG00000167491	GATAD2A	0.169427	7.01769e-08
ENSG00000171316	CHD7	-0.282679	7.11384e-08
ENSG00000140319	SRP14	0.207547	7.15454e-08
ENSG00000117395	EBNA1BP2	0.205158	7.15466e-08
ENSG00000125835	SNRPB	0.173607	7.15759e-08
ENSG00000268975	MIA-RAB4B	-0.804865	7.20244e-08
ENSG00000168214	RBPJ	-0.240291	7.21003e-08
ENSG00000109084	TMEM97	-0.21653	7.26241e-08
ENSG00000136270	TBRG4	0.180796	7.27281e-08
ENSG00000121741	ZMYM2	-0.214182	7.31949e-08
ENSG00000161217	PCYT1A	0.198011	7.37495e-08
ENSG00000115380	EFEMP1	0.187849	7.54809e-08
ENSG00000097007	ABL1	-0.191727	7.56423e-08
ENSG00000138468	SENP7	-0.405103	7.62687e-08
ENSG00000100055	CYTH4	-1.11695	7.76344e-08
ENSG00000179630	LACC1	1.19727	7.81237e-08
ENSG00000107551	RASSF4	-0.8041	7.86194e-08
ENSG00000143590	EFNA3	-0.759204	7.9708e-08
ENSG00000204175	GPRIN2	0.716803	7.99282e-08
ENSG00000039319	ZFYVE16	-0.260642	8.00692e-08
ENSG00000171490	RSL1D1	0.185277	8.03984e-08
ENSG00000184678	H2BC21	-0.444826	8.2413e-08
ENSG00000078177	N4BP2	-0.320806	8.24796e-08
ENSG00000187147	RNF220	0.286633	8.41052e-08
ENSG00000169718	DUS1L	0.197756	8.45312e-08
ENSG00000133731	IMPA1	-0.360938	8.45312e-08
ENSG00000157181	ODR4	0.32426	8.45312e-08
ENSG00000163535	SGO2	-0.33236	8.45838e-08
ENSG00000146833	TRIM4	0.242905	8.47506e-08
ENSG00000128578	STRIP2	-0.169547	8.47659e-08
ENSG00000110931	CAMKK2	0.229229	8.48503e-08
ENSG00000169905	TOR1AIP2	0.21858	8.49847e-08
ENSG00000104611	SH2D4A	0.22841	8.5205e-08
ENSG00000115415	STAT1	0.153781	8.53463e-08
ENSG00000108424	KPNB1	0.138632	8.74e-08
ENSG00000059377	TBXAS1	0.697726	8.86052e-08
ENSG00000198860	TSEN15	0.338478	9.1063e-08
ENSG00000146386	ABRACL	0.238946	9.11906e-08
ENSG00000077684	JADE1	-0.358906	9.45461e-08
ENSG00000090238	YPEL3	-0.549065	9.46297e-08
ENSG00000198729	PPP1R14C	0.364932	9.46677e-08
ENSG00000101639	CEP192	-0.28051	9.51465e-08
ENSG00000006695	COX10	0.317677	9.61576e-08
ENSG00000060491	OGFR	0.230518	9.61576e-08
ENSG00000243207	PPAN-P2RY11	0.218449	9.62727e-08
ENSG00000171865	RNASEH1	0.20857	9.87712e-08
ENSG00000108669	CYTH1	0.240778	1.00863e-07
ENSG00000117115	PADI2	0.543982	1.02481e-07
ENSG00000135643	KCNMB4	-0.514793	1.03042e-07
ENSG00000135414	GDF11	-0.248077	1.04991e-07
ENSG00000164061	BSN	0.679959	1.0763e-07
ENSG00000285837	AC024598.1	1.00294	1.09217e-07
ENSG00000167615	LENG8	0.246529	1.09517e-07
ENSG00000272674	PCDHB16	-0.350372	1.10976e-07
ENSG00000130741	EIF2S3	0.177774	1.11346e-07
ENSG00000166145	SPINT1	0.226621	1.15241e-07
ENSG00000270299	AL121758.1	0.204917	1.17207e-07
ENSG00000171631	P2RY6	0.404887	1.2021e-07
ENSG00000105401	CDC37	0.162224	1.21037e-07
ENSG00000119801	YPEL5	-0.284846	1.2217e-07
ENSG00000173418	NAA20	0.208645	1.24375e-07
ENSG00000271303	SRXN1	0.203265	1.24606e-07
ENSG00000198521	ZNF43	-0.260349	1.2545e-07
ENSG00000162849	KIF26B	1.33599	1.27311e-07
ENSG00000101457	DNTTIP1	-0.202505	1.29129e-07
ENSG00000161243	FBXO27	-0.343293	1.29129e-07
ENSG00000109756	RAPGEF2	0.305481	1.29939e-07
ENSG00000167996	FTH1	0.140855	1.30166e-07
ENSG00000164754	RAD21	-0.178418	1.34354e-07
ENSG00000251369	ZNF550	0.30697	1.34354e-07
ENSG00000117152	RGS4	0.372059	1.35302e-07
ENSG00000198554	WDHD1	-0.234566	1.3723e-07
ENSG00000164294	GPX8	-0.250238	1.3985e-07
ENSG00000122512	PMS2	0.226286	1.40074e-07
ENSG00000160094	ZNF362	-0.404227	1.41634e-07
ENSG00000099864	PALM	-0.463616	1.42431e-07
ENSG00000071189	SNX13	-0.237247	1.44066e-07
ENSG00000165752	STK32C	0.285451	1.44776e-07
ENSG00000141965	FEM1A	0.239543	1.45188e-07
ENSG00000086102	NFX1	0.216201	1.458e-07
ENSG00000163872	YEATS2	-0.197278	1.46676e-07
ENSG00000167081	PBX3	-0.299363	1.47894e-07
ENSG00000185591	SP1	-0.186134	1.49371e-07
ENSG00000152223	EPG5	-0.201691	1.4982e-07
ENSG00000135604	STX11	0.794972	1.50217e-07
ENSG00000163251	FZD5	-0.400158	1.54968e-07
ENSG00000100138	SNU13	0.15569	1.57779e-07
ENSG00000132341	RAN	0.160686	1.60253e-07
ENSG00000094804	CDC6	-0.193359	1.63886e-07
ENSG00000135241	PNPLA8	-0.269208	1.65955e-07
ENSG00000141580	WDR45B	0.194723	1.66366e-07
ENSG00000110057	UNC93B1	0.274606	1.74329e-07
ENSG00000138074	SLC5A6	0.238052	1.80733e-07
ENSG00000067369	TP53BP1	-0.203821	1.83069e-07
ENSG00000114942	EEF1B2	0.166807	1.91279e-07
ENSG00000182307	C8orf33	0.239518	1.93102e-07
ENSG00000154380	ENAH	0.214074	1.94019e-07
ENSG00000101346	POFUT1	0.18181	1.94019e-07
ENSG00000145365	TIFA	-0.535174	1.94717e-07
ENSG00000104356	POP1	0.20186	1.99445e-07
ENSG00000106245	BUD31	0.190347	1.99574e-07
ENSG00000137959	IFI44L	0.431626	1.99872e-07
ENSG00000115368	WDR75	0.219673	1.99879e-07
ENSG00000161016	RPL8	0.124115	2.02034e-07
ENSG00000136643	RPS6KC1	0.226351	2.04127e-07
ENSG00000096433	ITPR3	-0.163465	2.065e-07
ENSG00000131389	SLC6A6	-0.16158	2.07818e-07
ENSG00000113070	HBEGF	0.553934	2.09148e-07
ENSG00000179912	R3HDM2	-0.221614	2.1188e-07
ENSG00000080493	SLC4A4	0.346923	2.11939e-07
ENSG00000108691	CCL2	0.913652	2.12537e-07
ENSG00000119523	ALG2	0.296249	2.17399e-07
ENSG00000196935	SRGAP1	0.239379	2.17931e-07
ENSG00000144810	COL8A1	0.65594	2.20127e-07
ENSG00000153922	CHD1	-0.203511	2.236e-07
ENSG00000162231	NXF1	0.241009	2.24974e-07
ENSG00000103353	UBFD1	0.197566	2.29587e-07
ENSG00000080608	PUM3	0.254308	2.3012e-07
ENSG00000123095	BHLHE41	-0.738868	2.30405e-07
ENSG00000248713	C4orf54	1.48911	2.30405e-07
ENSG00000186432	KPNA4	0.200247	2.30405e-07
ENSG00000186832	KRT16	1.62345	2.30405e-07
ENSG00000119777	TMEM214	0.172225	2.30405e-07
ENSG00000091436	MAP3K20	0.180395	2.31133e-07
ENSG00000136383	ALPK3	-0.557125	2.32526e-07
ENSG00000167674	HDGFL2	-0.223338	2.35602e-07
ENSG00000180398	MCFD2	0.160386	2.37318e-07
ENSG00000086289	EPDR1	-0.230839	2.37445e-07
ENSG00000178694	NSUN3	-0.400421	2.40136e-07
ENSG00000152620	NADK2	-0.295808	2.4349e-07
ENSG00000115875	SRSF7	0.195044	2.44052e-07
ENSG00000130066	SAT1	0.227431	2.45714e-07
ENSG00000168672	LRATD2	0.172738	2.46281e-07
ENSG00000080839	RBL1	-0.241591	2.51381e-07
ENSG00000120327	PCDHB14	-0.690416	2.66e-07
ENSG00000130150	MOSPD2	-0.328153	2.81625e-07
ENSG00000173442	EHBP1L1	-0.279613	2.81899e-07
ENSG00000276023	DUSP14	0.258889	2.82022e-07
ENSG00000213626	LBH	0.423234	2.86187e-07
ENSG00000164074	ABHD18	-0.549992	2.86403e-07
ENSG00000163820	FYCO1	-0.204593	2.88431e-07
ENSG00000173575	CHD2	0.185781	2.92827e-07
ENSG00000099800	TIMM13	0.229373	2.95555e-07
ENSG00000130811	EIF3G	0.155743	2.95878e-07
ENSG00000184182	UBE2F	0.227321	2.99443e-07
ENSG00000168234	TTC39C	-0.424729	3.05112e-07
ENSG00000163125	RPRD2	-0.184601	3.06228e-07
ENSG00000180818	HOXC10	-0.945783	3.07948e-07
ENSG00000006744	ELAC2	0.152118	3.10293e-07
ENSG00000093000	NUP50	0.179535	3.11165e-07
ENSG00000100802	C14orf93	-0.618698	3.16525e-07
ENSG00000170035	UBE2E3	-0.207933	3.18037e-07
ENSG00000112941	TENT4A	-0.278161	3.1889e-07
ENSG00000172183	ISG20	0.481278	3.18891e-07
ENSG00000121716	PILRB	0.248764	3.20845e-07
ENSG00000159147	DONSON	-0.324354	3.29007e-07
ENSG00000073060	SCARB1	0.189948	3.3133e-07
ENSG00000205268	PDE7A	-0.305038	3.32738e-07
ENSG00000122779	TRIM24	-0.220226	3.33042e-07
ENSG00000144746	ARL6IP5	-0.231429	3.37493e-07
ENSG00000141401	IMPA2	-0.19032	3.3778e-07
ENSG00000274810	NPHP3-ACAD11	-0.324372	3.41084e-07
ENSG00000178075	GRAMD1C	-0.734562	3.41295e-07
ENSG00000067334	DNTTIP2	0.230136	3.46268e-07
ENSG00000140396	NCOA2	-0.227817	3.51283e-07
ENSG00000266728	AC015688.4	0.545047	3.53329e-07
ENSG00000137040	RANBP6	-0.318135	3.55629e-07
ENSG00000160439	RDH13	0.242299	3.59105e-07
ENSG00000197905	TEAD4	0.400191	3.61496e-07
ENSG00000145687	SSBP2	0.3583	3.62824e-07
ENSG00000133316	WDR74	0.257355	3.71982e-07
ENSG00000173894	CBX2	-0.369833	3.74275e-07
ENSG00000137135	ARHGEF39	-0.30146	3.75665e-07
ENSG00000141905	NFIC	-0.248576	3.76346e-07
ENSG00000065427	KARS1	0.138323	3.91142e-07
ENSG00000150551	LYPD1	-0.474115	3.92596e-07
ENSG00000239282	CASTOR1	0.54431	3.93309e-07
ENSG00000138617	PARP16	-0.392121	4.1535e-07
ENSG00000113916	BCL6	-0.308825	4.19335e-07
ENSG00000138162	TACC2	-0.184463	4.19335e-07
ENSG00000182175	RGMA	1.5793	4.23215e-07
ENSG00000078269	SYNJ2	-0.184456	4.35025e-07
ENSG00000084207	GSTP1	0.137903	4.35128e-07
ENSG00000275835	TUBGCP5	-0.292462	4.36902e-07
ENSG00000107282	APBA1	-0.614368	4.39573e-07
ENSG00000169375	SIN3A	-0.190085	4.3997e-07
ENSG00000104969	SGTA	0.167355	4.43166e-07
ENSG00000108848	LUC7L3	0.229917	4.58722e-07
ENSG00000116641	DOCK7	-0.236459	4.6355e-07
ENSG00000162241	SLC25A45	0.628622	4.85062e-07
ENSG00000077935	SMC1B	-0.252554	4.93885e-07
ENSG00000164548	TRA2A	0.249648	4.95518e-07
ENSG00000222009	BTBD19	1.05769	5.01364e-07
ENSG00000184787	UBE2G2	0.30262	5.02163e-07
ENSG00000127666	TICAM1	0.284927	5.04499e-07
ENSG00000130956	HABP4	0.315771	5.11825e-07
ENSG00000053372	MRTO4	0.228852	5.33721e-07
ENSG00000109062	SLC9A3R1	-0.201158	5.33721e-07
ENSG00000130529	TRPM4	0.383035	5.33721e-07
ENSG00000133740	E2F5	-0.282927	5.36666e-07
ENSG00000105854	PON2	0.166445	5.38787e-07
ENSG00000114331	ACAP2	-0.25892	5.52079e-07
ENSG00000134899	ERCC5	-0.258297	5.58643e-07
ENSG00000131043	AAR2	0.218793	5.6588e-07
ENSG00000131374	TBC1D5	-0.178265	5.66002e-07
ENSG00000138670	RASGEF1B	1.29636	5.84354e-07
ENSG00000100987	VSX1	-1.12072	5.87869e-07
ENSG00000101608	MYL12A	0.180959	5.94576e-07
ENSG00000129493	HEATR5A	-0.227235	5.95222e-07
ENSG00000145715	RASA1	0.189013	5.96954e-07
ENSG00000107341	UBE2R2	-0.189086	5.96954e-07
ENSG00000165029	ABCA1	-0.255491	5.97197e-07
ENSG00000087903	RFX2	-0.434133	6.0172e-07
ENSG00000168310	IRF2	0.31994	6.25963e-07
ENSG00000012232	EXTL3	-0.203453	6.33151e-07
ENSG00000115977	AAK1	-0.220869	6.40101e-07
ENSG00000147274	RBMX	0.142938	6.42572e-07
ENSG00000187372	PCDHB13	-0.362445	6.42898e-07
ENSG00000055070	SZRD1	0.158368	6.4295e-07
ENSG00000085840	ORC1	-0.268485	6.46223e-07
ENSG00000105613	MAST1	-0.567101	6.62044e-07
ENSG00000119508	NR4A3	1.72995	6.68053e-07
ENSG00000108651	UTP6	0.251193	6.81808e-07
ENSG00000165684	SNAPC4	0.282792	6.836e-07
ENSG00000100902	PSMA6	0.189136	6.86207e-07
ENSG00000119408	NEK6	0.186528	6.88171e-07
ENSG00000130382	MLLT1	0.18678	6.88876e-07
ENSG00000124571	XPO5	0.176254	6.94881e-07
ENSG00000110046	ATG2A	-0.259804	7.03855e-07
ENSG00000049239	H6PD	-0.226288	7.231e-07
ENSG00000184368	MAP7D2	-0.519686	7.24195e-07
ENSG00000143320	CRABP2	0.169962	7.34787e-07
ENSG00000176915	ANKLE2	0.222349	7.36128e-07
ENSG00000170421	KRT8	0.1308	7.46758e-07
ENSG00000234545	FAM133B	0.321064	7.47402e-07
ENSG00000123352	SPATS2	-0.221475	7.56358e-07
ENSG00000102030	NAA10	0.178629	7.56966e-07
ENSG00000163435	ELF3	0.224837	7.63891e-07
ENSG00000239474	KLHL41	-1.15165	7.67965e-07
ENSG00000247077	PGAM5	0.192779	7.7546e-07
ENSG00000132383	RPA1	-0.183246	7.78147e-07
ENSG00000155893	PXYLP1	-0.747285	7.86548e-07
ENSG00000175155	YPEL2	0.516304	7.92926e-07
ENSG00000144909	OSBPL11	-0.24453	7.97196e-07
ENSG00000241258	CRCP	0.176305	8.02839e-07
ENSG00000279443	AL513497.1	1.08551	8.12203e-07
ENSG00000196586	MYO6	0.171275	8.33087e-07
ENSG00000037474	NSUN2	0.156081	8.36685e-07
ENSG00000081913	PHLPP1	-0.289492	8.38783e-07
ENSG00000104133	SPG11	-0.20544	8.42662e-07
ENSG00000118564	FBXL5	0.237861	8.48444e-07
ENSG00000188554	NBR1	-0.170424	8.58425e-07
ENSG00000196544	BORCS6	-0.445504	8.63726e-07
ENSG00000153721	CNKSR3	-0.251553	8.75881e-07
ENSG00000137460	FHDC1	0.375239	8.82403e-07
ENSG00000128284	APOL3	0.447587	8.89804e-07
ENSG00000167037	SGSM1	-0.980158	8.95042e-07
ENSG00000198929	NOS1AP	-0.402036	8.99741e-07
ENSG00000123143	PKN1	-0.23975	9.04021e-07
ENSG00000197147	LRRC8B	-0.446862	9.11985e-07
ENSG00000153048	CARHSP1	-0.244673	9.22585e-07
ENSG00000066933	MYO9A	-0.268013	9.30235e-07
ENSG00000158373	H2BC5	-0.30679	9.39584e-07
ENSG00000109065	NAT9	0.31905	9.55659e-07
ENSG00000106636	YKT6	0.147041	9.55997e-07
ENSG00000160949	TONSL	-0.30907	9.65786e-07
ENSG00000163346	PBXIP1	-0.244577	9.70418e-07
ENSG00000106692	FKTN	0.274204	9.72104e-07
ENSG00000106344	RBM28	0.185124	9.85602e-07
ENSG00000119655	NPC2	0.155137	9.91846e-07
ENSG00000127399	LRRC61	-0.327582	1.00737e-06
ENSG00000129003	VPS13C	-0.22583	1.00948e-06
ENSG00000115966	ATF2	-0.232429	1.01623e-06
ENSG00000166483	WEE1	0.2619	1.01634e-06
ENSG00000112511	PHF1	-0.308962	1.0188e-06
ENSG00000163683	SMIM14	0.240848	1.02447e-06
ENSG00000129347	KRI1	0.217929	1.02768e-06
ENSG00000258984	UBE2F-SCLY	0.189225	1.03152e-06
ENSG00000026025	VIM	-0.139391	1.03152e-06
ENSG00000136999	CCN3	0.471906	1.03603e-06
ENSG00000136933	RABEPK	0.285427	1.04002e-06
ENSG00000127129	EDN2	1.02831	1.04242e-06
ENSG00000160703	NLRX1	-0.333448	1.05236e-06
ENSG00000186814	ZSCAN30	-0.425679	1.05236e-06
ENSG00000242259	C22orf39	0.165405	1.06879e-06
ENSG00000161533	ACOX1	-0.197437	1.07835e-06
ENSG00000127980	PEX1	-0.236501	1.08504e-06
ENSG00000005483	KMT2E	-0.18947	1.08751e-06
ENSG00000112759	SLC29A1	0.260513	1.09183e-06
ENSG00000104808	DHDH	0.894201	1.0951e-06
ENSG00000171757	LRRC34	-0.465436	1.10058e-06
ENSG00000188735	TMEM120B	0.304562	1.10738e-06
ENSG00000180357	ZNF609	-0.220406	1.11906e-06
ENSG00000140835	CHST4	-0.531233	1.12734e-06
ENSG00000152284	TCF7L1	0.958261	1.13983e-06
ENSG00000164056	SPRY1	-0.634568	1.15581e-06
ENSG00000146083	RNF44	-0.22452	1.15839e-06
ENSG00000242732	RTL5	0.91915	1.16291e-06
ENSG00000129355	CDKN2D	-0.604962	1.16605e-06
ENSG00000023330	ALAS1	-0.20911	1.18333e-06
ENSG00000166997	CNPY4	-0.361982	1.18562e-06
ENSG00000029534	ANK1	-0.581775	1.18651e-06
ENSG00000114120	SLC25A36	-0.26083	1.24754e-06
ENSG00000135486	HNRNPA1	0.132423	1.2558e-06
ENSG00000171206	TRIM8	-0.247371	1.25744e-06
ENSG00000114446	IFT57	0.241926	1.27036e-06
ENSG00000126773	PCNX4	-0.193374	1.27188e-06
ENSG00000204406	MBD5	-0.334519	1.27307e-06
ENSG00000179833	SERTAD2	0.214677	1.28292e-06
ENSG00000062598	ELMO2	-0.267775	1.29184e-06
ENSG00000186716	BCR	-0.196998	1.30596e-06
ENSG00000151725	CENPU	-0.284679	1.31545e-06
ENSG00000078043	PIAS2	-0.3152	1.31829e-06
ENSG00000085872	CHERP	0.204155	1.3481e-06
ENSG00000163798	SLC4A1AP	0.195118	1.36879e-06
ENSG00000049449	RCN1	0.152288	1.36886e-06
ENSG00000136261	BZW2	0.155916	1.37064e-06
ENSG00000122574	WIPF3	-0.425854	1.37346e-06
ENSG00000092199	HNRNPC	0.134703	1.38283e-06
ENSG00000179776	CDH5	0.66579	1.39931e-06
ENSG00000186451	SPATA12	-1.08472	1.41393e-06
ENSG00000040633	PHF23	-0.210081	1.41598e-06
ENSG00000150938	CRIM1	0.146363	1.42926e-06
ENSG00000132170	PPARG	-0.233116	1.43734e-06
ENSG00000231274	SBK3	-0.531553	1.44127e-06
ENSG00000106028	SSBP1	0.191141	1.4421e-06
ENSG00000128052	KDR	0.834771	1.4875e-06
ENSG00000075240	GRAMD4	-0.226467	1.51232e-06
ENSG00000108312	UBTF	0.145101	1.51328e-06
ENSG00000111780	AL021546.1	0.174152	1.52843e-06
ENSG00000221838	AP4M1	-0.322647	1.53609e-06
ENSG00000168813	ZNF507	-0.322322	1.54794e-06
ENSG00000084676	NCOA1	-0.271151	1.55421e-06
ENSG00000237649	KIFC1	-0.197157	1.56696e-06
ENSG00000072736	NFATC3	-0.211526	1.5695e-06
ENSG00000158987	RAPGEF6	-0.246325	1.5733e-06
ENSG00000162613	FUBP1	0.205125	1.57536e-06
ENSG00000004975	DVL2	-0.194992	1.59308e-06
ENSG00000110880	CORO1C	0.157583	1.60806e-06
ENSG00000069493	CLEC2D	-0.836283	1.60859e-06
ENSG00000136155	SCEL	-0.302092	1.62183e-06
ENSG00000243364	EFNA4	-0.348902	1.6304e-06
ENSG00000148082	SHC3	-0.44557	1.64607e-06
ENSG00000137073	UBAP2	0.15373	1.66223e-06
ENSG00000099889	ARVCF	-0.435218	1.68702e-06
ENSG00000112237	CCNC	0.292585	1.71643e-06
ENSG00000263155	MYZAP	0.625744	1.71643e-06
ENSG00000055609	KMT2C	-0.198129	1.74773e-06
ENSG00000182010	RTKN2	0.396561	1.74957e-06
ENSG00000106266	SNX8	-0.197877	1.75308e-06
ENSG00000139211	AMIGO2	0.280527	1.77278e-06
ENSG00000108021	TASOR2	0.148308	1.80099e-06
ENSG00000149679	CABLES2	-0.220245	1.80789e-06
ENSG00000104886	PLEKHJ1	0.219931	1.81255e-06
ENSG00000168301	KCTD6	-0.507067	1.83826e-06
ENSG00000171453	POLR1C	0.285195	1.84506e-06
[truncated: 19,495 more rows]
