# Supplementary material for: PARP7-mediated ADP-ribosylation of FRA1 promotes cancer cell growth by repressing IRF1- and IRF3-dependent apoptosis
Source: Proc Natl Acad Sci U S A. 2023 Nov 27;120(49):e2309047120. doi: 10.1073/pnas.2309047120 (PMC10710093; doi:10.1073/pnas.2309047120)
Supplement: Supplementary file 6 — Dataset S05 (XLSX) [file pnas.2309047120.sd05.xlsx]

## Sheet: RBN-2397 vs DMSO
Dataset S5, related to Fig. S4A
UniProtID	GeneName	Log2(FC)	FDR
P05161	ISG15	1.27694	4.25455e-07
Q16678	CYP1B1	2.8911	7.41613e-07
Q16831	UPP1	0.866971	1.59973e-06
P20591	MX1	5.79134	2.42445e-06
P05121	SERPINE1	1.9594	2.5635e-06
P09913	IFIT2	1.7643	2.5635e-06
P09914	IFIT1	1.53939	2.74235e-06
P08243	ASNS	1.15614	2.74235e-06
P08195	SLC3A2	0.637303	2.74235e-06
O43291	SPINT2	0.874763	2.74235e-06
P17275	JUNB	1.04062	3.63627e-06
O14879	IFIT3	1.01225	9.53286e-06
Q01650	SLC7A5	0.688546	9.53286e-06
Q10589	BST2	1.62285	1.11619e-05
Q92597	NDRG1	0.950955	1.11836e-05
Q8TCB0	IFI44	1.29702	3.80562e-05
P17096	HMGA1	0.315388	3.80562e-05
Q8IY21	DDX60	1.4833	3.87981e-05
Q9Y617	PSAT1	0.507426	5.1228e-05
Q14011	CIRBP	0.510527	5.42702e-05
O43175	PHGDH	0.625917	5.50891e-05
P25325	MPST	0.408103	5.50891e-05
P00749	PLAU	1.03791	7.22408e-05
Q9ULA0	DNPEP	0.254377	7.22408e-05
P02751	FN1	1.45655	0.000248392
P47895	ALDH1A3	0.978706	0.00026545
O95786	DDX58	0.99317	0.000269643
P35580	MYH10	0.391988	0.000339242
Q00013	MPP1	0.66931	0.000339242
Q8WX93	PALLD	0.409811	0.000390089
Q6FI81	CIAPIN1	0.162287	0.000390089
P31431	SDC4	0.631653	0.000448728
Q49A26	GLYR1	0.66496	0.000448728
Q00978	IRF9	2.63707	0.000493911
P15144	ANPEP	1.4882	0.000493911
O00767	SCD	1.03966	0.000505479
Q9H3H3	C11orf68	0.534452	0.000543104
P62256	UBE2H	0.470191	0.000543104
P61916	NPC2	0.254685	0.000543104
P21980	TGM2	0.656596	0.000581237
Q05519	SRSF11	0.308584	0.00063008
P13726	F3	1.16317	0.000657329
Q9H1B7	IRF2BPL	0.553606	0.000657329
Q14974	KPNB1	0.222312	0.000657329
Q99714	HSD17B10	0.268162	0.000680063
O95671	ASMTL	0.341611	0.000703348
Q9UH17	APOBEC3B	0.72133	0.000779403
P00338	LDHA	0.374388	0.000779403
Q9NZ08	ERAP1	0.618835	0.00080275
Q03405	PLAUR	0.718178	0.000806828
Q9Y5B8	NME7	0.67202	0.000914784
Q8TB36	GDAP1	0.917453	0.00104818
Q9Y281	CFL2	0.244401	0.00104818
P37268	FDFT1	0.477566	0.00104904
Q96S99	PLEKHF1	0.778532	0.00106359
P41250	GARS	0.463718	0.00106359
O95394	PGM3	0.324428	0.00106359
P25787	PSMA2	0.311629	0.00106359
Q9Y5M8	SRPRB	0.285991	0.00106359
P31321	PRKAR1B	0.456383	0.00106359
Q9NZU5	LMCD1	0.476947	0.00106666
P09601	HMOX1	0.495936	0.00111697
Q13751	LAMB3	0.647892	0.00119755
Q9Y624	F11R	0.523485	0.00121395
P46821	MAP1B	0.578991	0.00129564
Q9BY44	EIF2A	0.248234	0.00129564
Q71RC2	LARP4	0.336489	0.00129564
Q8WW12	PCNP	0.37797	0.00129564
Q8NC26	ZNF114	0.648887	0.00129564
P23497	SP100	0.548372	0.00141686
Q9UBR2	CTSZ	0.379377	0.00144455
Q15646	OASL	0.991346	0.00144712
Q9UBM7	DHCR7	0.605373	0.00144712
P80217	IFI35	0.695312	0.00152074
Q13404	UBE2V1	0.187094	0.00152074
P08670	VIM	0.335029	0.00153701
Q9BRQ8	AIFM2	0.749991	0.00157898
P48163	ME1	0.396789	0.00157898
Q13557	CAMK2D	0.583461	0.0016754
P18065	IGFBP2	0.873156	0.00168235
P43699	NKX2-1	0.982572	0.00168449
P50895	BCAM	0.602829	0.00170829
P43490	NAMPT	0.420363	0.00170829
Q96I25	RBM17	0.245108	0.00170829
Q86TX2	ACOT1	0.167282	0.00172056
Q8NF37	LPCAT1	0.457864	0.00172056
Q9H9B1	EHMT1	0.911911	0.00172056
Q96ST2	IWS1	0.375847	0.00172637
Q8NC60	NOA1	0.235233	0.00174027
P29317	EPHA2	0.261519	0.00174027
P28062	PSMB8	0.485571	0.001796
P21399	ACO1	0.362062	0.00192572
P56945	BCAR1	0.342682	0.00196282
Q7Z434	MAVS	0.679347	0.00198061
P52943	CRIP2	0.257501	0.00198061
Q9NUU7	DDX19A	0.19882	0.00207888
P50454	SERPINH1	0.1979	0.00212799
Q13642	FHL1	0.458333	0.00212799
P16422	EPCAM	0.341976	0.00216131
Q13263	TRIM28	0.233181	0.00221342
Q6DKJ4	NXN	0.226479	0.00221342
O00255	MEN1	0.365168	0.00221342
Q7L0Y3	TRMT10C	0.307027	0.00225495
O95347	SMC2	0.191975	0.00226152
Q13200	PSMD2	0.236743	0.00235084
O75369	FLNB	0.151282	0.00245299
P68371	TUBB4B	0.152853	0.00245299
P61254	RPL26	0.533547	0.00245299
Q03169	TNFAIP2	0.479383	0.00251304
O14732	IMPA2	0.279677	0.00253333
Q9P2X0	DPM3	0.449486	0.00253333
Q8TEX9	IPO4	0.276306	0.00258204
P42226	STAT6	0.871112	0.00259995
Q96C36	PYCR2	0.559343	0.00259995
Q8TCF1	ZFAND1	0.49829	0.00259995
O15231	ZNF185	0.357452	0.00259995
Q9NQR4	NIT2	0.338712	0.00259995
O60841	EIF5B	0.265876	0.00259995
Q9Y696	CLIC4	0.387952	0.00259995
P46779	RPL28	0.186134	0.00259995
Q02750	MAP2K1	0.24595	0.00259995
Q16850	CYP51A1	0.489473	0.00259995
Q9Y2T7	YBX2	0.34649	0.00259995
P04818	TYMS	1.34087	0.00259995
P14550	AKR1A1	0.196931	0.0028672
O95478	NSA2	0.321141	0.00288169
Q9Y4K1	CRYBG1	0.343669	0.00300176
Q9BZL1	UBL5	0.752042	0.00312833
P55196	AFDN	0.39615	0.00315521
P35611	ADD1	0.392772	0.00315521
Q4G0J3	LARP7	0.326843	0.00316086
P56537	EIF6	0.389877	0.00330672
Q99459	CDC5L	0.35932	0.00330672
P41091	EIF2S3	0.304748	0.00330672
P51452	DUSP3	0.315161	0.00330672
Q9BVW5	TIPIN	0.509105	0.00330672
Q92888	ARHGEF1	0.402294	0.00333444
Q9Y6E2	BZW2	0.337993	0.00351422
Q14152	EIF3A	0.215667	0.00351598
O43660	PLRG1	0.47394	0.00351799
Q96GD4	AURKB	0.39348	0.00351799
Q9BY42	RTF2	0.328349	0.00353107
Q9P270	SLAIN2	0.226058	0.00358237
O75153	CLUH	0.259382	0.00358237
Q96M69	LRGUK	1.39429	0.00361765
P49427	CDC34	0.581048	0.00361765
P05362	ICAM1	0.35813	0.00361765
Q14651	PLS1	0.199401	0.00361765
O15162	PLSCR1	0.570969	0.00363573
P30043	BLVRB	0.173203	0.00363573
Q96IR7	HPDL	0.22578	0.00364538
Q13287	NMI	0.504572	0.00367528
Q13501	SQSTM1	0.342756	0.00367528
Q9P258	RCC2	0.238383	0.00371197
Q8WUH6	TMEM263	0.543175	0.00371197
Q03518	TAP1	0.77477	0.00373662
Q9UEW8	STK39	0.186932	0.00373662
P02794	FTH1	0.276835	0.00374352
O95166	GABARAP	0.393277	0.00376275
Q969L2	MAL2	0.562402	0.0038255
Q99536	VAT1	0.354912	0.0038255
Q5UIP0	RIF1	0.583932	0.00406751
P08581	MET	0.571026	0.00406751
Q9UIF9	BAZ2A	0.691337	0.00406751
P78417	GSTO1	0.178978	0.00408254
Q15642	TRIP10	0.38065	0.00426323
Q99986	VRK1	0.261309	0.00453971
Q15070	OXA1L	0.404876	0.00454946
P60891	PRPS1	0.275915	0.00468636
P68366	TUBA4A	0.346506	0.00471154
O60271	SPAG9	0.177192	0.00474254
Q9Y6A5	TACC3	0.243606	0.00474254
Q9HD42	CHMP1A	0.64621	0.00474413
P24821	TNC	1.08178	0.00474921
P13498	CYBA	0.594453	0.00479468
Q15059	BRD3	0.291111	0.00486618
Q9H832	UBE2Z	0.446507	0.00500835
O95415	BRI3	0.748076	0.00505966
Q9NYF8	BCLAF1	0.338689	0.00510107
Q9UBQ0	VPS29	0.208455	0.00510107
Q8IZ07	ANKRD13A	0.397285	0.00526862
O15118	NPC1	0.347019	0.00526862
Q15582	TGFBI	0.358853	0.00532867
Q9H3K2	GHITM	0.466666	0.00539431
P16401	HIST1H1B	0.206981	0.00539431
P61764	STXBP1	0.305589	0.00544027
Q96GA7	SDSL	0.393002	0.00544513
Q15942	ZYX	0.263259	0.00544513
Q9UH65	SWAP70	0.417732	0.00544513
Q14839	CHD4	0.335233	0.00546651
Q9UK45	LSM7	0.317788	0.00546651
Q06323	PSME1	0.203368	0.00556939
P24941	CDK2	0.253971	0.00556979
O75607	NPM3	0.36065	0.00557994
P43353	ALDH3B1	0.309454	0.00557994
O60934	NBN	0.302172	0.00557994
Q9UQN3	CHMP2B	0.562275	0.00557994
O14545	TRAFD1	0.609981	0.00571052
Q16763	UBE2S	0.215591	0.0057417
Q9BVC3	DSCC1	0.628126	0.0057417
Q8TF05	PPP4R1	0.456888	0.00574492
Q9H0H5	RACGAP1	0.313429	0.00580657
Q6YHK3	CD109	0.937361	0.00583769
Q96G03	PGM2	0.172111	0.00588394
Q9UQ80	PA2G4	0.181779	0.00611479
O60884	DNAJA2	0.471116	0.00614488
Q14116	IL18	0.530945	0.00614488
Q14697	GANAB	0.271223	0.00629886
Q9H444	CHMP4B	0.185115	0.00637179
O60869	EDF1	0.251445	0.00637179
P45973	CBX5	0.171133	0.00637179
P55265	ADAR	0.256239	0.00643949
P78344	EIF4G2	0.346336	0.0064657
P12236	SLC25A6	0.27387	0.0064657
O15213	WDR46	0.306382	0.0064657
Q8TC12	RDH11	0.211687	0.0064657
Q9NXR7	BABAM2	0.371539	0.0064657
Q53F19	NCBP3	0.509837	0.0064657
Q00653	NFKB2	0.893157	0.00647411
P33176	KIF5B	0.46596	0.00647411
Q00169	PITPNA	0.337122	0.00647411
Q96HY6	DDRGK1	0.360194	0.00647411
Q92696	RABGGTA	0.154697	0.00647411
Q15269	PWP2	0.206835	0.00647411
O75534	CSDE1	0.269943	0.00647411
Q86VM9	ZC3H18	0.305898	0.00647411
Q9Y316	MEMO1	0.265828	0.00647411
Q14192	FHL2	0.279668	0.00647411
P78332	RBM6	0.654559	0.00647411
Q9UJY1	HSPB8	1.29928	0.00647411
O75663	TIPRL	0.399605	0.00649623
O94851	MICAL2	0.965749	0.00656054
Q15370	ELOB	0.249396	0.00658977
Q9BTC0	DIDO1	0.28725	0.00658977
Q9UKM9	RALY	0.300679	0.00659736
Q7Z2W4	ZC3HAV1	0.274283	0.00659736
Q9UNX3	RPL26L1	0.47647	0.00679754
P49915	GMPS	0.139088	0.00684509
Q9Y3A4	RRP7A	0.577019	0.00684536
Q9BWM7	SFXN3	0.247234	0.00686145
Q13356	PPIL2	0.556052	0.00686145
P55327	TPD52	0.255883	0.0069949
P55072	VCP	0.197891	0.00700494
P22087	FBL	0.242654	0.0071117
Q9BVT8	TMUB1	0.40747	0.0071117
Q9UK59	DBR1	0.305855	0.0071594
P56182	RRP1	0.160236	0.0071594
P48681	NES	0.326177	0.0071594
Q5SSJ5	HP1BP3	0.35877	0.00731975
Q9C0B1	FTO	0.308051	0.00731975
Q14108	SCARB2	0.291165	0.00731975
P62937	PPIA	0.440622	0.00737392
Q5TAQ9	DCAF8	0.629874	0.00737392
Q9Y221	NIP7	0.267415	0.00740015
Q92520	FAM3C	0.212319	0.00740015
O95453	PARN	0.198149	0.00740015
Q9NRW3	APOBEC3C	0.551314	0.00744733
Q9UHR4	BAIAP2L1	0.204892	0.00744733
Q15819	UBE2V2	0.253447	0.00744733
Q9UK76	JPT1	0.45206	0.00744733
Q68EM7	ARHGAP17	0.307312	0.00744733
Q99471	PFDN5	0.211409	0.00748543
Q53FV1	ORMDL2	0.4598	0.00753099
O15258	RER1	0.337475	0.00761538
Q13322	GRB10	0.41867	0.00761538
O75391	SPAG7	0.554833	0.0076317
P35268	RPL22	0.171593	0.00767416
O75569	PRKRA	0.178203	0.00767416
Q9BTY2	FUCA2	0.598355	0.00769189
Q96AE4	FUBP1	0.189928	0.00775923
Q92609	TBC1D5	0.212264	0.0077764
Q13601	KRR1	0.319812	0.00778534
P36871	PGM1	0.208792	0.00778534
O43592	XPOT	0.426367	0.00778535
Q9BY43	CHMP4A	0.343746	0.00778535
P09758	TACSTD2	0.447278	0.00778847
Q13724	MOGS	0.286717	0.00778847
Q9GZR7	DDX24	0.274515	0.00789721
Q13425	SNTB2	0.266225	0.00789721
Q08AF3	SLFN5	0.525234	0.00795599
Q92974	ARHGEF2	0.354028	0.00795599
O15533	TAPBP	0.351529	0.00795599
P62899	RPL31	0.498605	0.00795599
P00966	ASS1	0.331807	0.00809831
Q96T88	UHRF1	0.327832	0.00811045
Q8TDB6	DTX3L	0.354001	0.00817977
Q9BVP2	GNL3	0.233729	0.00817977
Q9UFW8	CGGBP1	0.455542	0.00817977
P28799	GRN	0.301125	0.00818168
P43243	MATR3	0.251272	0.00818168
Q15084	PDIA6	0.198092	0.00821332
Q9UK41	VPS28	0.636715	0.00825962
P49848	TAF6	0.430937	0.00825962
P06493	CDK1	0.158453	0.00826272
Q96BZ8	LENG1	0.516794	0.00839893
P27708	CAD	0.210741	0.00846332
Q06124	PTPN11	0.26278	0.00846332
P50336	PPOX	1.04197	0.00850075
O60762	DPM1	0.435161	0.00850075
Q9Y6I3	EPN1	0.393845	0.00850075
Q9UKY7	CDV3	0.251379	0.00850075
P49368	CCT3	0.172571	0.00850075
O95298	NDUFC2	0.193462	0.00850075
Q9Y3C8	UFC1	0.2285	0.00850075
P20839	IMPDH1	0.350077	0.00850075
Q16222	UAP1	0.366893	0.00851088
Q8TCG1	CIP2A	0.309495	0.00851088
P41226	UBA7	1.44854	0.00854175
Q92896	GLG1	0.22856	0.00856585
Q9Y4L1	HYOU1	0.198003	0.00856585
P35579	MYH9	0.20789	0.00856585
P08962	CD63	0.449162	0.00856585
P53365	ARFIP2	0.248395	0.0086056
O14908	GIPC1	0.185238	0.00870675
Q96K76	USP47	0.605474	0.00879264
Q86WJ1	CHD1L	0.480382	0.00904243
Q96FZ2	HMCES	0.251918	0.00907982
Q7L523	RRAGA	0.913833	0.00911785
Q96AA3	RFT1	0.348531	0.00911785
Q9H299	SH3BGRL3	0.252638	0.00911785
Q14764	MVP	0.26479	0.00911785
Q13443	ADAM9	0.792941	0.00911785
P07711	CTSL	0.285435	0.00913806
Q99575	POP1	0.314381	0.00913806
Q9UDY2	TJP2	0.221298	0.00913806
P63173	RPL38	0.196521	0.00913806
O95372	LYPLA2	0.61652	0.00913806
Q15075	EEA1	0.348232	0.00916692
Q9BRR6	ADPGK	0.2223	0.00925221
Q8IY81	FTSJ3	0.286999	0.00935259
O00541	PES1	0.213811	0.00943977
P12109	COL6A1	0.528243	0.00948449
P31146	CORO1A	0.320433	0.00948449
Q9H0P0	NT5C3A	0.278698	0.00948449
O75884	RBBP9	0.27642	0.00948449
Q99653	CHP1	0.229446	0.00948449
P46976	GYG1	0.377576	0.00957446
Q8WXI9	GATAD2B	0.215019	0.00957446
Q86V81	ALYREF	0.220125	0.00960459
Q13838	DDX39B	0.23162	0.00968372
O00148	DDX39A	0.23162	0.00968372
O60232	ZNRD2	0.331695	0.00970342
P07437	TUBB	0.185085	0.00970342
Q8WZA9	IRGQ	0.350262	0.00970342
Q96A26	FAM162A	0.302369	0.00974346
Q7KZF4	SND1	0.127667	0.00987684
Q9NQC3	RTN4	0.188267	0.00995823
Q9BPX5	ARPC5L	0.177565	0.0100385
Q8IWB7	WDFY1	0.483868	0.0100385
Q07020	RPL18	0.166931	0.0101719
P61956	SUMO2	0.168917	0.0102226
Q96IZ6	METTL2A	0.462652	0.0102631
P61011	SRP54	0.187587	0.0102631
O75352	MPDU1	0.494752	0.0102631
Q9Y2S6	TMA7	0.764928	0.0102631
Q9HC07	TMEM165	0.606282	0.0102925
P37837	TALDO1	0.207126	0.0102925
P11388	TOP2A	0.186687	0.0102925
Q96J02	ITCH	0.242198	0.0102925
Q9ULH7	MRTFB	0.508428	0.0102925
Q9UJA5	TRMT6	0.576733	0.0103285
P08240	SRPRA	0.479679	0.0103285
Q9NPJ3	ACOT13	0.291658	0.0103285
Q15393	SF3B3	0.19368	0.0103285
O15212	PFDN6	0.263541	0.0103285
Q9UJU6	DBNL	0.249854	0.0103285
P61962	DCAF7	1.23159	0.0103395
Q96SK2	TMEM209	0.617667	0.0103516
Q15424	SAFB	0.202684	0.0103516
Q9BUF5	TUBB6	0.250918	0.0103516
O75937	DNAJC8	0.25578	0.0103542
Q9BV36	MLPH	0.93646	0.0103698
P38919	EIF4A3	0.265996	0.0104694
P29590	PML	0.232585	0.0105075
Q9NXV2	KCTD5	0.316547	0.0105075
Q15014	MORF4L2	0.472683	0.0105075
O94905	ERLIN2	0.174832	0.0105299
Q8NC51	SERBP1	0.486162	0.0105374
Q9H098	FAM107B	0.495244	0.0105723
P40855	PEX19	0.205398	0.0105723
O00115	DNASE2	0.270157	0.0105723
P60981	DSTN	0.222755	0.0105723
O60826	CCDC22	0.328559	0.0106039
P05556	ITGB1	0.224606	0.0106039
Q92614	MYO18A	0.266466	0.010651
Q9H773	DCTPP1	0.262448	0.0106667
Q09666	AHNAK	0.312255	0.010726
P84103	SRSF3	0.256105	0.01076
P36543	ATP6V1E1	0.437597	0.0107781
Q52LJ0	FAM98B	0.219238	0.0107793
Q8N1G0	ZNF687	0.446456	0.010846
Q96AJ9	VTI1A	0.592393	0.010846
P55854	SUMO3	0.185235	0.0110589
Q13686	ALKBH1	0.744072	0.0110668
Q14696	MESD	0.266088	0.0111653
Q9NXW2	DNAJB12	0.322619	0.0111956
P52566	ARHGDIB	0.257703	0.0112202
Q12899	TRIM26	0.542096	0.0112202
P02545	LMNA	0.161511	0.0113124
P50583	NUDT2	0.260108	0.0113412
P78318	IGBP1	0.177089	0.0113412
Q8NFH3	NUP43	0.288341	0.0113939
Q2TB90	HKDC1	0.286372	0.0113939
P36578	RPL4	0.269178	0.0113939
P62847	RPS24	0.234737	0.0113939
Q9BYN0	SRXN1	0.347882	0.0113939
P12268	IMPDH2	0.288568	0.0114181
Q13740	ALCAM	0.320744	0.0114181
P62495	ETF1	0.284901	0.0114317
Q8WWH5	TRUB1	0.195008	0.0114317
Q9UHB6	LIMA1	0.307188	0.0114317
Q9NR30	DDX21	0.289536	0.0114317
Q16629	SRSF7	0.243409	0.0114317
P52292	KPNA2	0.24781	0.0114317
P30536	TSPO	0.501517	0.0114317
P53041	PPP5C	0.31067	0.0114345
P62273	RPS29	0.234663	0.0115171
P26358	DNMT1	0.203497	0.0115453
P23588	EIF4B	0.206503	0.0115595
Q9NUM4	TMEM106B	0.640457	0.0116143
Q14657	LAGE3	0.539613	0.0116302
P51636	CAV2	1.03874	0.0116478
P31749	AKT1	0.198221	0.0116478
Q9NZT2	OGFR	0.189851	0.0116478
Q9NW13	RBM28	0.32519	0.0116485
O14828	SCAMP3	0.210095	0.0116485
P15408	FOSL2	0.498874	0.0116485
Q5C9Z4	NOM1	0.444455	0.0116485
Q12834	CDC20	0.334427	0.0116854
O60925	PFDN1	0.230974	0.0116854
Q8N766	EMC1	0.265715	0.0117309
P62318	SNRPD3	0.297118	0.0117353
Q96JH7	VCPIP1	0.144582	0.0117353
Q02878	RPL6	0.223886	0.0117353
Q7L1Q6	BZW1	0.240754	0.0117353
P12931	SRC	0.382819	0.0117353
O75439	PMPCB	0.209737	0.0117702
O00418	EEF2K	1.16401	0.0117702
P51692	STAT5B	0.243053	0.0119005
Q9Y237	PIN4	0.380646	0.011994
Q96B97	SH3KBP1	0.368002	0.0120338
Q9UMX0	UBQLN1	0.235385	0.0120338
P49327	FASN	0.340464	0.0120338
Q07157	TJP1	0.296534	0.0120375
P09496	CLTA	0.520012	0.012063
Q86YV9	HPS6	0.620575	0.012137
Q147X3	NAA30	0.358988	0.012137
Q9BYB4	GNB1L	0.775145	0.012137
Q9BTU6	PI4K2A	0.304577	0.0121381
Q9H307	PNN	0.226909	0.0121381
Q9HBL8	NMRAL1	0.224053	0.0122166
Q15050	RRS1	0.325338	0.0122455
Q99735	MGST2	0.503245	0.0122548
P35573	AGL	0.339593	0.0122548
P55884	EIF3B	0.225885	0.0122548
Q01433	AMPD2	0.220916	0.0122548
P00374	DHFR	0.561021	0.0122548
P35232	PHB	0.198214	0.012284
O94826	TOMM70	0.265823	0.0123312
P67936	TPM4	0.220231	0.0123312
Q96S97	MYADM	0.51342	0.0123793
Q9NYH9	UTP6	0.194171	0.0123944
O00273	DFFA	0.11492	0.012495
P61326	MAGOH	0.373975	0.0125465
Q9H1C4	UNC93B1	0.744149	0.0125924
O75643	SNRNP200	0.116559	0.0125924
Q15629	TRAM1	0.380925	0.0125924
P33991	MCM4	0.265585	0.0125924
Q9BVJ6	UTP14A	0.28567	0.0126065
P12429	ANXA3	0.243458	0.012739
P10644	PRKAR1A	0.601185	0.012739
P27695	APEX1	0.148832	0.0127761
Q9BQ75	CMSS1	0.626896	0.0128364
Q9NXG2	THUMPD1	0.351245	0.0129402
Q86Y82	STX12	0.603838	0.0129402
P50151	GNG10	0.730168	0.0129402
Q15029	EFTUD2	0.21056	0.0130164
P62750	RPL23A	0.182601	0.0130164
Q6IAA8	LAMTOR1	0.501219	0.0130378
Q9BWJ5	SF3B5	0.194295	0.0130976
Q7Z4W1	DCXR	0.383288	0.0132055
P43487	RANBP1	0.199041	0.0132055
Q13131	PRKAA1	0.33584	0.0132075
P48739	PITPNB	0.149295	0.0132838
Q9Y314	NOSIP	0.394082	0.0135255
P07910	HNRNPC	0.21929	0.0135255
Q6PGP7	TTC37	0.368738	0.0135652
Q9NQ29	LUC7L	0.260488	0.0135695
P04406	GAPDH	0.168797	0.0136432
O43390	HNRNPR	0.205576	0.0136847
Q96DA6	DNAJC19	0.403523	0.0136881
Q9Y484	WDR45	0.894347	0.0137553
P20618	PSMB1	0.29081	0.0137885
P35813	PPM1A	0.142591	0.0137885
P42356	PI4KA	0.60913	0.0137885
P78406	RAE1	0.273421	0.0137962
Q9Y383	LUC7L2	0.133556	0.0137962
Q9Y4A5	TRRAP	0.278377	0.0138263
Q9NX63	CHCHD3	0.124161	0.0138551
O75832	PSMD10	0.383408	0.0142406
Q05639	EEF1A2	0.123708	0.0142406
P33121	ACSL1	0.310569	0.0142656
Q92542	NCSTN	0.75597	0.0142671
Q96AB3	ISOC2	0.433545	0.0142671
Q15459	SF3A1	0.167218	0.0142671
Q86XZ4	SPATS2	0.28773	0.0142671
O75044	SRGAP2	0.667764	0.0142671
Q8NBN3	TMEM87A	0.502824	0.0142671
O75935	DCTN3	0.374687	0.0142969
P42345	MTOR	0.533578	0.0142969
Q9BQE5	APOL2	0.285929	0.0143582
P36507	MAP2K2	0.205102	0.0143582
Q9NVA2	SEPTIN11	0.281328	0.0143582
Q9UJF2	RASAL2	0.224983	0.0143658
Q9UPN7	PPP6R1	0.40444	0.0144487
Q8IVF2	AHNAK2	0.207134	0.0146047
Q13310	PABPC4	0.178218	0.0146458
Q14684	RRP1B	0.277823	0.0146646
Q9Y376	CAB39	0.273265	0.0147922
Q9BTD8	RBM42	0.353639	0.0148015
Q6PKG0	LARP1	0.307979	0.0149341
P61923	COPZ1	0.132674	0.0149357
P24386	CHM	0.660307	0.0149357
Q9Y6K5	OAS3	0.441807	0.0149648
Q01844	EWSR1	0.243751	0.0150178
P46087	NOP2	0.223698	0.0150209
P53384	NUBP1	0.180563	0.0150209
Q9H6Z4	RANBP3	0.125328	0.0150586
P13984	GTF2F2	0.286752	0.0150642
O95182	NDUFA7	0.284192	0.0150713
Q99729	HNRNPAB	0.307733	0.0150713
Q12792	TWF1	0.172416	0.0150983
Q08J23	NSUN2	0.201795	0.0151518
Q99598	TSNAX	0.541987	0.0151894
Q96HQ2	CDKN2AIPNL	0.284105	0.0152564
Q13242	SRSF9	0.284666	0.015271
Q9NVP1	DDX18	0.146374	0.0152862
P49407	ARRB1	0.390358	0.0153708
O43847	NRDC	0.273101	0.0154225
Q9UNZ2	NSFL1C	0.189916	0.015425
Q9UGJ1	TUBGCP4	0.383046	0.015425
P61964	WDR5	0.452852	0.0154594
Q9BZV1	UBXN6	0.7072	0.0154757
P30419	NMT1	0.326936	0.0154757
O75312	ZPR1	0.153146	0.0154757
P11802	CDK4	0.224229	0.0154757
P09651	HNRNPA1	0.234965	0.0154757
P57105	SYNJ2BP	0.157921	0.0154757
P06733	ENO1	0.280542	0.0154757
O14562	UBFD1	0.232517	0.0154757
P53350	PLK1	0.297993	0.0154757
Q14435	GALNT3	0.416096	0.0154757
P51809	VAMP7	0.388233	0.0155724
Q9UGI8	TES	0.330671	0.0155724
Q5VTR2	RNF20	0.132298	0.0156949
P17480	UBTF	0.339187	0.0157329
P16070	CD44	0.228869	0.0158113
P61960	UFM1	0.531142	0.0158113
P50402	EMD	0.263177	0.0158209
Q15149	PLEC	0.262255	0.0158624
Q9NYL9	TMOD3	0.192536	0.0159865
O43488	AKR7A2	0.292929	0.0160042
Q9NWH9	SLTM	0.254803	0.0160042
Q16891	IMMT	0.161631	0.0160042
Q9NR12	PDLIM7	0.247695	0.0160042
P61088	UBE2N	0.191333	0.0160042
Q9UPQ0	LIMCH1	0.308889	0.0160042
Q9Y3D6	FIS1	0.166756	0.0160552
Q6RFH5	WDR74	0.262471	0.0160552
Q9NZ45	CISD1	0.367469	0.0161305
Q92615	LARP4B	0.413487	0.0161824
Q8N6M0	OTUD6B	0.216125	0.0161824
Q8NB16	MLKL	0.276143	0.0161967
P55061	TMBIM6	0.267705	0.0162054
Q8IYS1	PM20D2	0.622158	0.0162683
O95168	NDUFB4	0.303542	0.016358
P09417	QDPR	0.186413	0.0164365
P32321	DCTD	0.363574	0.0165714
Q9UMX5	NENF	0.274548	0.0165714
P62906	RPL10A	0.140258	0.0166697
Q8N8S7	ENAH	0.277501	0.0166778
P30519	HMOX2	0.320772	0.0166871
P37235	HPCAL1	0.185736	0.0168192
Q10713	PMPCA	0.156452	0.0168895
Q8NCE2	MTMR14	1.15937	0.0169321
P41208	CETN2	0.690549	0.0169321
Q96FZ7	CHMP6	0.216114	0.0169494
Q9Y2A7	NCKAP1	0.29436	0.0169494
Q9BSH4	TACO1	0.207237	0.0170315
Q6WKZ4	RAB11FIP1	0.383731	0.0170315
Q08378	GOLGA3	0.233418	0.0171706
Q9P0J0	NDUFA13	0.306768	0.0171706
Q9NVM4	PRMT7	0.225905	0.0171878
Q01469	FABP5	0.212364	0.017194
P98179	RBM3	0.53072	0.017194
A6NDG6	PGP	0.121976	0.017194
P07195	LDHB	0.128328	0.017194
Q6PIU2	NCEH1	0.283712	0.0172869
P63098	PPP3R1	0.847898	0.0172869
Q86V48	LUZP1	0.409607	0.017451
Q16666	IFI16	0.408854	0.0175731
Q96DB5	RMDN1	0.342632	0.01764
Q03252	LMNB2	0.125072	0.0176959
P29992	GNA11	0.264707	0.017712
Q12849	GRSF1	0.269612	0.017712
Q9NRX4	PHPT1	0.990373	0.017712
P51798	CLCN7	0.668445	0.0177462
Q8IVT2	MISP	0.248973	0.0177744
Q05682	CALD1	0.103105	0.0177744
Q9UNF1	MAGED2	0.874165	0.0177744
Q8NCW5	NAXE	0.488189	0.0178793
P19784	CSNK2A2	0.232831	0.0179744
P14314	PRKCSH	0.173257	0.0179744
P62861	FAU	0.344548	0.0185592
Q96ME1	FBXL18	0.267708	0.0185769
Q8IXQ6	PARP9	0.228323	0.0185769
O60716	CTNND1	0.239897	0.0187076
Q99447	PCYT2	0.413898	0.0187076
P56545	CTBP2	0.269183	0.0187457
Q5T9A4	ATAD3B	0.198807	0.0188068
Q17RN3	FAM98C	0.352013	0.0188081
P49005	POLD2	0.238355	0.0188081
P16455	MGMT	0.429355	0.0188894
P29083	GTF2E1	0.26774	0.0188894
P50990	CCT8	0.192612	0.0188894
Q02790	FKBP4	0.209956	0.0189648
Q13363	CTBP1	0.468867	0.0190494
Q9H1E3	NUCKS1	0.538372	0.0190536
Q15836	VAMP3	0.198613	0.0190711
O00629	KPNA4	0.0927446	0.0190711
P11142	HSPA8	0.23453	0.0190745
P04844	RPN2	0.174921	0.0190745
Q96P11	NSUN5	0.291135	0.0190745
Q14444	CAPRIN1	0.175817	0.0190745
P04632	CAPNS1	0.199906	0.0190745
Q9NVN8	GNL3L	0.285508	0.0190745
P04080	CSTB	0.5027	0.019095
Q6NXG1	ESRP1	0.245316	0.019095
Q9BZZ5	API5	0.177347	0.0191073
P23526	AHCY	0.123914	0.0191073
Q99436	PSMB7	0.340666	0.0191073
O95999	BCL10	0.838216	0.0191073
O95905	ECD	0.290192	0.0192242
Q9P2T1	GMPR2	0.392045	0.0192683
Q96GQ7	DDX27	0.242749	0.0192683
Q9UG63	ABCF2	0.141709	0.0192683
Q96QR8	PURB	0.327544	0.0192683
Q5M775	SPECC1	0.677857	0.0193336
P30533	LRPAP1	0.213647	0.0194628
O43169	CYB5B	0.280136	0.0195986
Q9P0R6	GSKIP	0.323182	0.0196222
Q06787	FMR1	0.190889	0.0196222
O75915	ARL6IP5	0.376719	0.0196465
Q06203	PPAT	0.224882	0.0196832
Q5QJE6	DNTTIP2	0.308021	0.0198335
Q14493	SLBP	0.201685	0.0198403
P07814	EPRS	0.529552	0.0198606
P11279	LAMP1	0.221381	0.0198609
P12277	CKB	0.33162	0.0198709
P17301	ITGA2	0.270749	0.0198812
O76003	GLRX3	0.162724	0.0198812
P51688	SGSH	0.336026	0.0198812
Q969Q0	RPL36AL	0.641644	0.0198812
Q969Z0	TBRG4	0.176855	0.0199015
O75083	WDR1	0.185133	0.0199438
P62314	SNRPD1	0.378944	0.0199959
O95249	GOSR1	0.28603	0.0199987
Q15003	NCAPH	0.312314	0.0200007
Q9Y6K9	IKBKG	0.351414	0.0200007
Q14690	PDCD11	0.17145	0.0200023
Q9HCE1	MOV10	0.245769	0.0201716
Q9Y2Z0	SUGT1	0.0734054	0.0201915
Q9P2E3	ZNFX1	0.36162	0.0202824
P62308	SNRPG	0.284413	0.0203059
Q86XP3	DDX42	0.187983	0.0203059
Q92499	DDX1	0.108456	0.0203059
Q14151	SAFB2	0.145141	0.0203296
Q9Y613	FHOD1	0.228811	0.0203296
P61619	SEC61A1	0.420351	0.0203987
Q99442	SEC62	0.324825	0.0206965
Q8N3C0	ASCC3	0.289116	0.0207238
O00560	SDCBP	0.377709	0.0207238
Q9H074	PAIP1	0.178657	0.0208514
P50897	PPT1	0.388348	0.0208514
Q9BUK6	MSTO1	0.904945	0.0209573
Q56VL3	OCIAD2	0.239755	0.0209573
P39019	RPS19	0.234851	0.0210158
O00194	RAB27B	0.185644	0.021032
Q5T1M5	FKBP15	0.248865	0.0211904
P61009	SPCS3	0.367773	0.0211989
P31949	S100A11	0.399833	0.0212302
O60610	DIAPH1	0.206274	0.0213063
P06730	EIF4E	0.272528	0.0213828
P35241	RDX	0.224573	0.0213828
Q7Z2K6	ERMP1	0.52128	0.0213828
P24534	EEF1B2	0.185978	0.0214503
O15305	PMM2	0.345181	0.0214503
O95081	AGFG2	0.222392	0.0216504
P14209	CD99	0.405284	0.0216504
P61019	RAB2A	0.309166	0.021675
P15529	CD46	0.44663	0.0217633
Q8WTT2	NOC3L	0.290836	0.0218062
Q9H9A6	LRRC40	0.203141	0.0220606
P30520	ADSS	0.239982	0.0220606
Q96CT7	CCDC124	0.146758	0.0220606
P31943	HNRNPH1	0.188725	0.0220606
P47914	RPL29	0.226972	0.0221558
Q9BRP1	PDCD2L	0.289068	0.0223521
Q9UBL3	ASH2L	0.323085	0.0224353
Q16658	FSCN1	0.161206	0.0224353
P27361	MAPK3	0.234235	0.0224353
P04156	PRNP	0.522536	0.0224559
Q14241	ELOA	1.62373	0.0225842
P50750	CDK9	0.227762	0.0225935
Q6DKI1	RPL7L1	0.270601	0.0227143
Q9H3P7	ACBD3	0.21344	0.0228628
Q96HR9	REEP6	0.551508	0.0228628
Q68E01	INTS3	0.81007	0.0231428
P62888	RPL30	0.39605	0.0231428
Q13347	EIF3I	0.148492	0.0231428
Q13085	ACACA	0.204573	0.0231428
Q96G46	DUS3L	0.287815	0.0231428
Q9NVD7	PARVA	0.340909	0.0231428
Q9Y2P8	RCL1	0.334226	0.0232175
Q7L2J0	MEPCE	0.411478	0.0232475
Q9BQG0	MYBBP1A	0.277836	0.0232475
P60842	EIF4A1	0.279252	0.0232475
Q14240	EIF4A2	0.279252	0.0232475
Q2TAA2	IAH1	0.483334	0.0232475
Q8IWX8	CHERP	0.162941	0.0234092
Q9Y4B6	DCAF1	0.218222	0.0234092
O60306	AQR	0.362395	0.0235308
P00491	PNP	0.439231	0.0236437
O15226	NKRF	0.29287	0.0236437
Q5T280	SPOUT1	0.265913	0.0236437
P01130	LDLR	0.265545	0.0236521
Q9BXR0	QTRT1	0.132948	0.0237172
Q09028	RBBP4	0.229609	0.0237795
Q9HCN4	GPN1	0.531062	0.0238445
P29350	PTPN6	0.521709	0.0238445
P16949	STMN1	0.261207	0.0239717
Q9BTE6	AARSD1	0.429751	0.023989
Q14653	IRF3	0.423493	0.024017
O43684	BUB3	0.208596	0.0241057
Q01130	SRSF2	0.276892	0.0241057
P78330	PSPH	0.432569	0.0241254
P15407	FOSL1	0.413024	0.0241409
Q9NX55	HYPK	0.453162	0.0241488
Q99623	PHB2	0.18052	0.0241488
Q6PIF6	MYO7B	0.658202	0.0241488
Q5VW32	BROX	0.189005	0.0241704
Q15428	SF3A2	0.401765	0.0241791
A3KN83	SBNO1	0.469063	0.0241829
Q8IZ69	TRMT2A	0.419774	0.0242986
O14530	TXNDC9	0.329217	0.0243651
Q08623	PUDP	0.272898	0.0244245
O95433	AHSA1	0.184208	0.0244245
Q8WW59	SPRYD4	0.286458	0.0244245
O94966	USP19	0.840475	0.0244339
Q9Y448	KNSTRN	0.206489	0.0244339
P49207	RPL34	0.228317	0.0244339
Q5BKZ1	ZNF326	0.314418	0.0244985
Q9NZZ3	CHMP5	0.250239	0.024533
Q07955	SRSF1	0.161877	0.024533
Q6NZI2	CAVIN1	0.160062	0.0246103
P78316	NOP14	0.351685	0.0246103
P49023	PXN	0.176161	0.0246103
Q9P0S3	ORMDL1	0.36689	0.0246108
Q8IZ21	PHACTR4	0.584094	0.0246108
Q96RT1	ERBIN	0.392872	0.024631
O43615	TIMM44	0.18759	0.0246918
P09960	LTA4H	0.137234	0.0248393
P51572	BCAP31	0.351942	0.0248393
Q8N3U4	STAG2	0.499269	0.0248393
P02795	MT2A	0.414511	0.0250794
Q04917	YWHAH	0.188792	0.0250794
Q9UJS0	SLC25A13	0.19677	0.0251382
Q9BSJ8	ESYT1	0.178005	0.0252522
O95297	MPZL1	0.377102	0.0252677
Q9UNQ2	DIMT1	0.308753	0.0253413
Q12802	AKAP13	0.524673	0.0254078
Q9BSY4	CHCHD5	0.276988	0.0254649
Q9BS26	ERP44	0.176436	0.0254772
Q5T3I0	GPATCH4	0.233999	0.0254846
Q15833	STXBP2	0.168226	0.025498
Q9NR50	EIF2B3	0.298622	0.025498
Q13509	TUBB3	0.24474	0.025514
P10620	MGST1	0.464181	0.0255274
P04083	ANXA1	0.229718	0.0256302
O00231	PSMD11	0.23405	0.0256302
O43709	BUD23	0.890115	0.0256372
Q9BQS8	FYCO1	0.236577	0.0256739
Q969M3	YIPF5	0.230528	0.025705
O95202	LETM1	0.295359	0.0259672
O14745	SLC9A3R1	0.288809	0.0259672
P06280	GLA	0.348774	0.0259672
Q13564	NAE1	0.13398	0.0260098
Q9ULX3	NOB1	0.31177	0.0260098
Q9NR45	NANS	0.0946824	0.0260451
O43670	ZNF207	0.203058	0.0261168
P14735	IDE	0.231011	0.0261885
Q9UHJ6	SHPK	0.257238	0.0261885
Q8WUM4	PDCD6IP	0.142046	0.0262101
Q9BTM9	URM1	0.936568	0.0262371
Q8TAE8	GADD45GIP1	0.318339	0.0262371
Q96K37	SLC35E1	0.297088	0.0262371
P78347	GTF2I	0.189625	0.0262371
Q96SU4	OSBPL9	0.435934	0.0262371
Q9Y5P6	GMPPB	0.152614	0.0266266
P26368	U2AF2	0.300622	0.0267704
Q13243	SRSF5	0.306254	0.0267768
Q6UW02	CYP20A1	0.605385	0.0268029
P11766	ADH5	0.213397	0.0268029
Q99615	DNAJC7	0.123984	0.0268029
P51991	HNRNPA3	0.181899	0.0268029
Q15654	TRIP6	0.288894	0.0269318
Q8WZA0	LZIC	0.265929	0.0269676
A1L188	NDUFAF8	0.538832	0.0269676
P05455	SSB	0.218444	0.0269676
O60502	OGA	0.386581	0.0270381
Q9UHY7	ENOPH1	0.406937	0.0270389
Q9BRJ6	C7orf50	0.1641	0.0270389
Q9UNS1	TIMELESS	0.399039	0.0270389
P63218	GNG5	1.03425	0.0270391
P61244	MAX	0.534287	0.0270636
O43374	RASA4	0.366718	0.0270636
Q14203	DCTN1	0.123197	0.0270854
Q8TD16	BICD2	0.203427	0.0271033
P61081	UBE2M	0.294674	0.0271033
P04920	SLC4A2	0.381022	0.027194
P63220	RPS21	0.151609	0.0273317
P09211	GSTP1	0.253085	0.0274023
P51114	FXR1	0.174547	0.0274023
P12830	CDH1	0.389489	0.0274023
Q9UBP9	GULP1	0.467435	0.0274023
Q96BY6	DOCK10	0.609132	0.0274388
Q9UJV9	DDX41	0.223035	0.0275784
Q12905	ILF2	0.157205	0.0275935
P62191	PSMC1	0.192855	0.0275935
Q16555	DPYSL2	0.203624	0.0275935
Q9BRG1	VPS25	0.239494	0.0275935
P62857	RPS28	0.285318	0.0275935
Q53GQ0	HSD17B12	0.497183	0.0276194
Q15464	SHB	0.473764	0.0276239
P48960	CD97	0.154151	0.0276239
P04792	HSPB1	0.24322	0.0276239
O60220	TIMM8A	0.196684	0.027802
P06703	S100A6	0.938153	0.0278025
Q96GD0	PDXP	0.754338	0.027935
P26006	ITGA3	0.172905	0.0280054
Q9H2P0	ADNP	0.152259	0.0281339
Q9GZT8	NIF3L1	0.266662	0.0281339
Q969G3	SMARCE1	0.242411	0.0281339
Q9UHG3	PCYOX1	0.220547	0.0282112
P07858	CTSB	0.130522	0.0283261
Q9Y5X2	SNX8	0.543344	0.0285249
Q15021	NCAPD2	0.274397	0.0286217
P62263	RPS14	0.199612	0.0287451
Q92522	H1FX	0.230798	0.0289962
P62333	PSMC6	0.135535	0.0290287
Q6P3X3	TTC27	0.609742	0.0290287
Q6ZSZ5	ARHGEF18	0.404782	0.0290826
Q9UBB4	ATXN10	0.171173	0.0291177
Q99829	CPNE1	0.194816	0.0292286
Q96KG9	SCYL1	0.239114	0.0293291
Q0VDF9	HSPA14	0.21596	0.0294406
Q9H8S9	MOB1A	0.211852	0.0294431
P60520	GABARAPL2	0.470857	0.0295026
Q86TG7	PEG10	0.330283	0.0295572
Q99961	SH3GL1	0.163619	0.0295982
Q9Y3B4	SF3B6	0.1615	0.0295982
Q7Z7H5	TMED4	0.129488	0.0295982
P42696	RBM34	0.107558	0.0296166
O75608	LYPLA1	0.348519	0.0296166
Q16864	ATP6V1F	0.667384	0.0296338
Q8NEW0	SLC30A7	0.207231	0.0296338
Q7L014	DDX46	0.199097	0.0296338
Q8WXF1	PSPC1	0.36528	0.0296338
P28070	PSMB4	0.17708	0.0297335
O14907	TAX1BP3	0.258826	0.0297723
P22234	PAICS	0.153035	0.0297723
P30041	PRDX6	0.129955	0.0297723
O15260	SURF4	0.311569	0.0297723
Q7Z2T5	TRMT1L	1.21871	0.0300646
P15311	EZR	0.14924	0.0303813
O94776	MTA2	0.143895	0.0305031
Q9H2U1	DHX36	0.28568	0.0305031
Q9Y490	TLN1	0.209306	0.0305456
Q9BXP5	SRRT	0.167394	0.0305856
P09493	TPM1	0.178133	0.0305928
Q9NTK5	OLA1	0.160942	0.0306112
P52788	SMS	0.220002	0.0306112
Q15397	PUM3	0.50386	0.0306419
Q12769	NUP160	0.146983	0.0306419
P22061	PCMT1	0.162929	0.0308996
P22392	NME2	0.149287	0.0309148
O95197	RTN3	0.229363	0.0309493
Q04727	TLE4	0.226361	0.0309579
P52789	HK2	0.14932	0.0309998
P18124	RPL7	0.110904	0.0311617
Q15631	TSN	0.243263	0.0313231
Q969V3	NCLN	0.221166	0.0313391
Q9Y5L0	TNPO3	0.276881	0.0314543
Q01518	CAP1	0.172949	0.0315596
Q9Y6B6	SAR1B	0.219971	0.0318622
O15460	P4HA2	0.680174	0.0318622
O15371	EIF3D	0.210195	0.0318652
P80303	NUCB2	0.517002	0.0319799
Q66K74	MAP1S	0.552095	0.0319799
O75110	ATP9A	0.851502	0.0320062
P26373	RPL13	0.146162	0.0320186
P05067	APP	0.41581	0.0322455
Q9Y3F4	STRAP	0.187522	0.0322742
Q9NRL2	BAZ1A	1.71528	0.0323081
Q9UMS4	PRPF19	0.232192	0.0324225
O15427	SLC16A3	0.252352	0.0324238
P11940	PABPC1	0.174756	0.0324238
Q92905	COPS5	0.191302	0.0324238
Q14978	NOLC1	0.0873433	0.0324238
Q53GS9	USP39	0.301181	0.0324238
P07741	APRT	0.269704	0.0324238
Q9H6T0	ESRP2	1.76363	0.0324238
Q9UN81	L1RE1	0.157664	0.0324307
Q9H0C8	ILKAP	0.167594	0.0324307
Q9NTJ3	SMC4	0.159626	0.0324307
P50579	METAP2	0.264114	0.0325083
Q96HC4	PDLIM5	0.153746	0.0325083
P48509	CD151	0.292963	0.0325083
Q9BY77	POLDIP3	0.13226	0.0325298
Q8WWI1	LMO7	0.333212	0.0325298
O95361	TRIM16	0.382195	0.0325554
O95336	PGLS	0.218427	0.0325554
P18754	RCC1	0.167397	0.0325859
Q96A33	CCDC47	0.125257	0.0325859
Q14254	FLOT2	0.380693	0.0325933
Q96PZ0	PUS7	0.251622	0.0327678
P52732	KIF11	0.254012	0.0327678
P19338	NCL	0.254074	0.0327679
P07311	ACYP1	0.202314	0.032797
Q9Y324	FCF1	0.359637	0.0328933
O00303	EIF3F	0.127851	0.0329304
Q9H4H8	FAM83D	0.265838	0.0329473
P30622	CLIP1	0.25036	0.0329706
Q9H7B2	RPF2	0.30796	0.033187
P50502	ST13	0.142205	0.0332736
P18858	LIG1	0.180901	0.0333228
P11172	UMPS	0.108674	0.0333724
Q9NR46	SH3GLB2	0.40936	0.0333926
Q96N21	TEPSIN	0.470781	0.0333926
O96019	ACTL6A	0.200065	0.0333926
Q13867	BLMH	0.308695	0.0334041
Q7L5N1	COPS6	0.501934	0.033488
Q13630	TSTA3	0.17986	0.0335295
P61421	ATP6V0D1	0.195888	0.033577
Q08211	DHX9	0.141113	0.033577
Q03001	DST	0.548261	0.0336511
P23919	DTYMK	0.156662	0.0338239
Q9P0U4	CXXC1	0.298119	0.0338749
P05141	SLC25A5	0.142717	0.0338749
Q9BW27	NUP85	0.215527	0.0339262
O75400	PRPF40A	0.199209	0.034007
Q8NDC0	MAPK1IP1L	0.277748	0.034007
O95239	KIF4A	0.156205	0.034007
P28340	POLD1	0.216196	0.0340253
Q9BV38	WDR18	0.171503	0.0342158
Q9NV31	IMP3	1.20225	0.0342995
P49257	LMAN1	0.247667	0.0342995
Q9BZK7	TBL1XR1	0.253146	0.0342995
Q96B70	LENG9	0.212541	0.0342995
Q96DG6	CMBL	0.142207	0.0342995
O43143	DHX15	0.233131	0.0342995
P42574	CASP3	0.220346	0.0342995
Q9Y2W1	THRAP3	0.369664	0.0344953
Q9H9T3	ELP3	0.229917	0.0344953
O76054	SEC14L2	0.414714	0.0346196
Q14692	BMS1	0.147824	0.0346196
Q7Z7A3	CTU1	0.245518	0.0346196
Q9Y3U8	RPL36	0.30249	0.0346196
P11717	IGF2R	0.19956	0.0346826
Q5TA45	INTS11	0.464421	0.0346826
Q96RS6	NUDCD1	0.240327	0.0347386
Q9UBP6	METTL1	0.476762	0.0348846
Q13371	PDCL	0.335474	0.0349381
Q16537	PPP2R5E	0.238494	0.0349381
Q9BTV4	TMEM43	0.2591	0.0349384
P09104	ENO2	0.398885	0.0349553
P15586	GNS	0.213959	0.0349553
Q7L2E3	DHX30	0.204858	0.0350283
O95721	SNAP29	0.316778	0.0350283
P04732	MT1E	0.453142	0.0350461
P31483	TIA1	0.410183	0.0350461
Q14318	FKBP8	0.265074	0.0350494
P62805	HIST1H4A	0.108265	0.0350494
P53999	SUB1	0.191439	0.0350494
Q8WUW1	BRK1	0.398383	0.0353613
O15160	POLR1C	0.186251	0.0353754
P57088	TMEM33	0.143599	0.0355185
P55145	MANF	0.143066	0.0355385
O00515	LAD1	0.251285	0.0355965
O15446	CD3EAP	0.459394	0.0356069
P61978	HNRNPK	0.120951	0.0356376
Q96TA1	FAM129B	0.260981	0.0356664
Q9H0D6	XRN2	0.147845	0.035698
P21291	CSRP1	0.182886	0.035704
P53621	COPA	0.144435	0.035704
Q9ULV4	CORO1C	0.234043	0.035704
Q96SB4	SRPK1	0.315949	0.035704
Q15022	SUZ12	0.36921	0.035704
Q460N5	PARP14	1.15152	0.0358314
Q96CW1	AP2M1	0.130025	0.0358314
Q9BYG3	NIFK	0.259796	0.0361176
Q14166	TTLL12	0.103385	0.0361176
P57737	CORO7	0.301374	0.0361176
Q9C0D5	TANC1	1.03074	0.0361176
Q92979	EMG1	0.179761	0.0362035
P19387	POLR2C	0.258217	0.0362347
Q03519	TAP2	0.46555	0.0363784
Q9NUQ7	UFSP2	0.362783	0.0363784
O43598	DNPH1	0.342845	0.0363784
O14936	CASK	0.179877	0.0363784
Q9BRX5	GINS3	0.320096	0.0363805
P17980	PSMC3	0.205356	0.0365234
Q9UBQ7	GRHPR	0.170015	0.0367144
Q9HD64	XAGE1A	0.390838	0.0367358
P45880	VDAC2	0.141954	0.0368815
Q9H910	JPT2	0.195919	0.0368815
Q86TB9	PATL1	0.576322	0.0368993
O95782	AP2A1	0.16078	0.0368993
Q6UWP7	LCLAT1	0.183977	0.0368993
Q92871	PMM1	0.156788	0.0368993
Q9P287	BCCIP	0.228984	0.0368993
Q8WWY3	PRPF31	0.139217	0.0368993
Q9BUH6	PAXX	0.138666	0.0368993
O15355	PPM1G	0.14306	0.0368993
Q6YN16	HSDL2	0.175536	0.0368993
Q6Y7W6	GIGYF2	0.234229	0.0368993
Q9NVJ2	ARL8B	0.221	0.0368993
Q9NP61	ARFGAP3	0.739222	0.0368993
Q9HCN8	SDF2L1	0.239187	0.0370344
Q14019	COTL1	0.427805	0.0371614
Q8TCT9	HM13	0.270512	0.037439
Q9BV20	MRI1	0.225409	0.037439
P39023	RPL3	0.120295	0.0374633
Q8NAV1	PRPF38A	0.322196	0.0376056
Q9Y276	BCS1L	0.307989	0.0376056
Q8WVJ2	NUDCD2	0.209706	0.0376056
O95167	NDUFA3	0.383835	0.0377875
Q6P5R6	RPL22L1	0.268303	0.0377906
P58107	EPPK1	0.280755	0.0377906
Q96H20	SNF8	0.310277	0.0377906
P31350	RRM2	0.22585	0.0377906
P23229	ITGA6	0.104419	0.0377906
P84098	RPL19	0.136699	0.0377906
Q13162	PRDX4	0.133039	0.0377913
Q96A49	SYAP1	0.3507	0.0379323
P02786	TFRC	0.129692	0.0379467
Q9NRF9	POLE3	0.218742	0.0380049
Q9NVZ3	NECAP2	0.374074	0.0380049
Q13247	SRSF6	0.301267	0.0380152
P42224	STAT1	0.219388	0.038038
Q9H6F5	CCDC86	0.284042	0.0382533
Q00839	HNRNPU	0.176118	0.0382695
Q96FX7	TRMT61A	0.383635	0.0383394
Q08379	GOLGA2	0.350181	0.0383394
Q96SI9	STRBP	0.239687	0.0383493
Q9NY33	DPP3	0.171331	0.0384534
Q9NX24	NHP2	0.250891	0.0386153
Q9NPE3	NOP10	0.227822	0.0386202
Q9BV40	VAMP8	0.223337	0.0387684
P53396	ACLY	0.139688	0.0387897
Q96PC5	MIA2	0.47786	0.0388936
P62877	RBX1	0.592438	0.0391238
Q96B54	ZNF428	0.355331	0.0392661
Q8NBS9	TXNDC5	0.10887	0.0394983
Q9Y4P1	ATG4B	0.12776	0.0395516
O76095	JTB	0.312038	0.0396684
P04424	ASL	0.22244	0.0396739
P62253	UBE2G1	0.619017	0.0397554
P31939	ATIC	0.10979	0.0398037
P37802	TAGLN2	0.274549	0.0398037
Q9UJ70	NAGK	0.169038	0.0399565
O60784	TOM1	0.121165	0.0399684
P17844	DDX5	0.229716	0.0399684
Q13637	RAB32	0.433641	0.0399997
Q8NFJ5	GPRC5A	0.664824	0.0400322
P00533	EGFR	0.216219	0.0400322
O94979	SEC31A	0.17849	0.0400322
P46778	RPL21	0.153042	0.0400322
P30085	CMPK1	0.228505	0.0400322
Q9H078	CLPB	0.307937	0.0400322
P52594	AGFG1	0.341352	0.0400344
Q9BZG1	RAB34	0.159465	0.0400344
Q9Y4P3	TBL2	0.206627	0.0401788
Q8NCL4	GALNT6	0.253	0.0401788
Q9ULC4	MCTS1	0.327212	0.0402547
Q15382	RHEB	0.16705	0.040343
Q9NQ55	PPAN	0.318292	0.0404518
P60953	CDC42	0.128936	0.0404518
Q96PK6	RBM14	0.0880421	0.0405458
O14818	PSMA7	0.116215	0.0406121
P33992	MCM5	0.172528	0.0409189
Q9UPT5	EXOC7	0.269392	0.0409189
P16152	CBR1	0.192483	0.0409382
Q9NVS9	PNPO	0.10456	0.0409382
P83731	RPL24	0.241183	0.0409869
Q9Y512	SAMM50	0.234149	0.0412483
O43324	EEF1E1	0.258118	0.041561
A1L170	C1orf226	0.480561	0.0416093
P62891	RPL39	0.142131	0.0416249
Q13151	HNRNPA0	0.22811	0.0416564
P15924	DSP	0.170707	0.0417675
Q15257	PTPA	0.330158	0.0417809
Q07065	CKAP4	0.0939906	0.0417809
O15405	TOX3	0.430707	0.0417809
Q3MHD2	LSM12	0.252798	0.0417934
Q9Y6D9	MAD1L1	0.341955	0.0419609
P54727	RAD23B	0.19248	0.042144
Q7Z478	DHX29	0.108006	0.0421685
P18031	PTPN1	0.203022	0.0422066
P17813	ENG	0.247652	0.0422994
O95155	UBE4B	0.32049	0.0423802
Q9H4A3	WNK1	0.322087	0.0423802
Q6IBS0	TWF2	0.281163	0.0425552
P62829	RPL23	0.239796	0.0426241
Q96C19	EFHD2	0.158812	0.0426241
Q13753	LAMC2	0.491694	0.0426756
Q9Y6G9	DYNC1LI1	0.16597	0.0426982
Q9H936	SLC25A22	0.174566	0.0427112
Q15181	PPA1	0.179914	0.042795
P62269	RPS18	0.258871	0.0428208
Q96KA5	CLPTM1L	0.413063	0.0428489
Q86U38	NOP9	0.246223	0.0429506
Q02241	KIF23	0.241506	0.0430181
P09669	COX6C	0.388944	0.0430956
Q13049	TRIM32	0.284394	0.0431467
P22676	CALB2	0.092657	0.0431601
O43633	CHMP2A	0.317225	0.0432259
P50148	GNAQ	0.358684	0.0432555
P09497	CLTB	0.153085	0.0433274
P50613	CDK7	0.434515	0.0433326
P28066	PSMA5	0.244123	0.0433711
Q9BRZ2	TRIM56	0.348467	0.0433711
P60468	SEC61B	0.825649	0.0433711
Q9H223	EHD4	0.169445	0.0434701
Q96ER9	CCDC51	0.140838	0.0435727
Q9ULR0	ISY1	0.194659	0.0435869
P15151	PVR	0.211856	0.0436049
Q9H9E3	COG4	0.316064	0.0438376
Q9Y597	KCTD3	0.402543	0.0438453
Q5TFE4	NT5DC1	0.243721	0.0440059
Q9GZT9	EGLN1	0.19669	0.044064
P35269	GTF2F1	0.18027	0.044182
P46060	RANGAP1	0.143678	0.044182
Q8N4V1	MMGT1	0.156192	0.0442217
Q53H96	PYCR3	0.195581	0.0442217
Q9Y3B9	RRP15	0.312975	0.0443152
P52597	HNRNPF	0.172124	0.0444179
Q8NBF2	NHLRC2	0.30656	0.044423
O00159	MYO1C	0.24598	0.0445594
Q9BVI4	NOC4L	0.221382	0.0445781
Q9UBE0	SAE1	0.18527	0.0446076
O60832	DKC1	0.20314	0.0446122
P52306	RAP1GDS1	0.18672	0.0446122
Q15436	SEC23A	0.183957	0.0446925
O15056	SYNJ2	0.344408	0.0448472
P07737	PFN1	0.118272	0.0448643
Q96G04	EEF2KMT	0.270769	0.0451165
Q9UKK9	NUDT5	0.340345	0.0451196
P00387	CYB5R3	0.273485	0.0453086
O60488	ACSL4	0.15219	0.04543
P35610	SOAT1	0.352842	0.0455108
P04233	CD74	0.394426	0.0455189
P43686	PSMC4	0.192353	0.0455189
Q9P013	CWC15	0.377235	0.0455189
Q9H6S0	YTHDC2	0.242794	0.0457665
O75695	RP2	0.435562	0.0459238
P52948	NUP98	0.11057	0.0460098
Q8WU90	ZC3H15	0.216966	0.0460098
Q9BW85	YJU2	1.50396	0.0460098
P06454	PTMA	0.535693	0.0461895
P18827	SDC1	0.427177	0.0462444
Q13685	AAMP	0.180882	0.0462887
O43264	ZW10	0.272311	0.046333
Q8N4H5	TOMM5	1.78531	0.0468364
P13987	CD59	0.234748	0.0468918
P05114	HMGN1	0.876978	0.0468918
Q13488	TCIRG1	0.224811	0.0469296
P21333	FLNA	0.171257	0.0469296
Q8TED0	UTP15	0.250726	0.0470027
O60506	SYNCRIP	0.10994	0.0471611
Q4VC31	CCDC58	0.096252	0.0471611
Q86SF2	GALNT7	0.188559	0.0472815
P17931	LGALS3	0.192578	0.0473669
Q9Y2S7	POLDIP2	0.110874	0.0473669
Q9H089	LSG1	0.175306	0.0473669
P62328	TMSB4X	0.170429	0.0473669
O60701	UGDH	0.0947763	0.0474312
P08865	RPSA	0.135189	0.0475911
P22102	GART	0.339711	0.0477555
Q9BQ69	MACROD1	0.343227	0.0477555
Q9NXF1	TEX10	0.246893	0.0477944
Q16513	PKN2	0.652854	0.0478068
Q9Y3A3	MOB4	0.309624	0.0478545
Q9NUY8	TBC1D23	0.44589	0.0478843
Q7Z5L9	IRF2BP2	0.197899	0.0479544
Q15024	EXOSC7	0.171805	0.0481958
Q14997	PSME4	0.195633	0.0481958
Q6IN85	PPP4R3A	0.37024	0.0483593
Q15717	ELAVL1	0.177501	0.0486944
P62081	RPS7	0.232097	0.0486944
P49642	PRIM1	0.198062	0.0487543
Q9BQ52	ELAC2	0.121076	0.0488069
Q9P2R3	ANKFY1	0.403314	0.0488069
Q9UPN4	CEP131	0.6681	0.0488277
P62312	LSM6	0.789482	0.0488277
Q5JSH3	WDR44	0.32584	0.0488306
O43795	MYO1B	0.132407	0.0489102
P23396	RPS3	0.134133	0.0489111
P26038	MSN	0.249733	0.0490924
Q969X6	UTP4	0.156776	0.0491159
Q9Y5A9	YTHDF2	0.0924202	0.0491545
P08579	SNRPB2	0.308631	0.0491545
Q9H0A0	NAT10	0.201861	0.0493252
Q9NX74	DUS2	0.227116	0.0493252
O14980	XPO1	0.190621	0.0493816
P55010	EIF5	0.403968	0.0494557
Q9BW19	KIFC1	0.786426	0.0494557
O15126	SCAMP1	0.292206	0.0495724
A6NHR9	SMCHD1	0.234172	0.0496782
P09661	SNRPA1	0.101595	0.0496782
Q9BZJ0	CRNKL1	0.252726	0.0497729
O95816	BAG2	0.178522	0.0497729
Q9NYL2	MAP3K20	0.336985	0.0497882
Q8TE77	SSH3	0.0916353	0.0497882
P17655	CAPN2	0.187597	0.050017
Q9BYK8	HELZ2	0.598446	0.0502839
Q86U42	PABPN1	0.147747	0.0502839
P05026	ATP1B1	0.145949	0.0503444
O00505	KPNA3	0.231428	0.0503444
Q8NFQ8	TOR1AIP2	0.194005	0.0503558
P62072	TIMM10	0.641344	0.0503729
Q86U44	METTL3	0.13191	0.0503859
Q9BST9	RTKN	0.635286	0.0503859
Q9HCK8	CHD8	0.370454	0.0503874
O94915	FRYL	0.435677	0.0503874
Q8NI27	THOC2	0.221929	0.0504295
Q6PJG6	BRAT1	0.18566	0.0506338
Q7KZI7	MARK2	0.155887	0.0507735
Q9H0X4	FAM234A	0.67546	0.0507735
O14880	MGST3	0.231436	0.0508578
P51571	SSR4	0.233796	0.0508578
O43765	SGTA	0.118186	0.0511011
Q5K4L6	SLC27A3	0.500058	0.051168
Q05086	UBE3A	0.558972	0.0516077
Q2NL82	TSR1	0.207116	0.0516077
P49916	LIG3	0.203996	0.0517366
O96008	TOMM40	0.220528	0.0517916
O15173	PGRMC2	0.19322	0.051799
P30153	PPP2R1A	0.167907	0.052094
O00743	PPP6C	0.221353	0.0521768
E9PRG8	C11orf98	0.164462	0.0522484
P06132	UROD	0.209332	0.0523774
Q02543	RPL18A	0.134651	0.0524198
Q9NYB0	TERF2IP	0.354422	0.0528121
Q8N543	OGFOD1	0.759721	0.0529106
Q13885	TUBB2A	0.242727	0.0529106
Q15046	KARS	0.164223	0.0531045
Q8N183	NDUFAF2	0.220853	0.0531514
Q9BW04	SARG	0.624442	0.0531665
Q9UBU9	NXF1	0.19247	0.0532341
Q9Y6M9	NDUFB9	0.124661	0.0532992
O14929	HAT1	0.207663	0.053404
P24844	MYL9	0.220798	0.0534087
P61201	COPS2	0.155273	0.0538108
Q9UL46	PSME2	0.133364	0.0538108
O95171	SCEL	1.56121	0.053925
P11021	HSPA5	0.12817	0.0540132
Q86X76	NIT1	0.29551	0.0541341
O75431	MTX2	0.182974	0.0542535
O95470	SGPL1	0.25034	0.0542654
Q9BTW9	TBCD	0.130144	0.0542783
O43237	DYNC1LI2	0.540881	0.0543154
P05386	RPLP1	0.421749	0.0543385
Q8NFV4	ABHD11	0.202452	0.0546226
Q71DI3	HIST2H3A	0.165631	0.0546226
P42858	HTT	0.392729	0.0547567
Q8IX12	CCAR1	0.843521	0.0547567
P14678	SNRPB	0.209447	0.0548786
P50995	ANXA11	0.159528	0.0548786
P49720	PSMB3	0.155296	0.0548786
O60437	PPL	0.25039	0.0548786
Q6NXE6	ARMC6	0.23003	0.0548786
P25490	YY1	0.545793	0.0548786
Q9HAB8	PPCS	0.141907	0.0549438
Q3SXM5	HSDL1	0.377373	0.0553232
Q8WTX7	CASTOR1	1.63576	0.0554353
O75844	ZMPSTE24	0.111562	0.0554576
P68036	UBE2L3	0.187211	0.0554576
Q96AC1	FERMT2	0.115532	0.0554576
Q9Y547	HSPB11	1.12576	0.0555307
Q96FV9	THOC1	0.42104	0.0556767
Q9Y6D6	ARFGEF1	0.247726	0.0556767
O76021	RSL1D1	0.158046	0.0556767
P62140	PPP1CB	0.412456	0.0556882
Q9BV44	THUMPD3	0.242578	0.0556882
O95881	TXNDC12	0.199481	0.0556882
Q15637	SF1	0.177814	0.0557058
P62249	RPS16	0.184913	0.0558069
Q92804	TAF15	0.234847	0.0560346
Q08752	PPID	0.160568	0.05607
O43852	CALU	0.232186	0.0562472
Q9NUQ3	TXLNG	0.15517	0.0562472
P62306	SNRPF	0.216411	0.0562472
Q9NP73	ALG13	0.341199	0.0564101
O00566	MPHOSPH10	0.313349	0.0564101
Q15019	SEPTIN2	0.232096	0.0564101
Q13595	TRA2A	0.181538	0.0564101
P62258	YWHAE	0.132992	0.0564484
Q9UJX5	ANAPC4	0.328852	0.0565224
Q96KP4	CNDP2	0.11971	0.0565647
Q92945	KHSRP	0.121297	0.0565959
P40763	STAT3	0.170238	0.0565959
P53990	IST1	0.289267	0.0565959
Q9H3R5	CENPH	1.06142	0.0567998
Q96SZ6	CDK5RAP1	0.429427	0.0567998
O43933	PEX1	0.478872	0.0568148
P25789	PSMA4	0.0880056	0.056942
Q9UNW1	MINPP1	0.326695	0.0569904
Q9UNX4	WDR3	0.215662	0.0569904
A0AV96	RBM47	0.10906	0.0570389
P27348	YWHAQ	0.204079	0.0571461
Q7L5N7	LPCAT2	0.911006	0.0571561
Q15056	EIF4H	0.188367	0.0571561
O14684	PTGES	0.135391	0.0571656
O00567	NOP56	0.143053	0.0571656
P53985	SLC16A1	0.207442	0.0571656
O75822	EIF3J	0.206387	0.0572621
P40429	RPL13A	0.115645	0.0573219
P36873	PPP1CC	0.176934	0.0575462
P12956	XRCC6	0.139755	0.0575462
Q07866	KLC1	0.140228	0.0578251
P36915	GNL1	0.212604	0.0582347
O00264	PGRMC1	0.0763581	0.0582847
Q15043	SLC39A14	0.196388	0.0583277
O15511	ARPC5	0.146171	0.0585275
Q99417	MYCBP	0.213088	0.0587127
Q9UI26	IPO11	0.1933	0.0587317
Q5H9R7	PPP6R3	0.15205	0.0587405
Q13418	ILK	0.358196	0.058808
Q9UIQ6	LNPEP	0.211386	0.058808
Q58FG1	HSP90AA4P	0.174497	0.058808
Q9Y5A7	NUB1	0.413533	0.0590349
P57721	PCBP3	0.169481	0.0590349
Q8IUD2	ERC1	0.326643	0.0590349
Q9Y2L1	DIS3	0.207366	0.0590511
Q16576	RBBP7	0.179182	0.0590511
Q7L576	CYFIP1	0.147635	0.0590789
P52655	GTF2A1	0.417881	0.0592069
Q96GK7	FAHD2A	0.164281	0.0592069
Q9C005	DPY30	0.279331	0.059359
O75691	UTP20	0.321028	0.0594324
Q08945	SSRP1	0.126281	0.0594324
Q58FF6	HSP90AB4P	1.67958	0.0594784
Q9H3Q1	CDC42EP4	0.932242	0.0594784
Q9UHD1	CHORDC1	0.150928	0.0596218
Q5RKV6	EXOSC6	0.14503	0.0596471
Q02818	NUCB1	0.178995	0.0596877
P15153	RAC2	0.0826275	0.0596877
Q9Y446	PKP3	0.201411	0.0596877
O96000	NDUFB10	0.256739	0.0596877
P14635	CCNB1	0.393624	0.0596877
P55036	PSMD4	0.100276	0.0597078
Q15785	TOMM34	0.215361	0.0597288
P13639	EEF2	0.182488	0.0597288
Q14527	HLTF	0.135211	0.0597288
Q9NPD8	UBE2T	0.214651	0.0597288
P49902	NT5C2	0.103496	0.0599358
Q9UKN8	GTF3C4	0.313219	0.05996
Q9Y3T9	NOC2L	0.10671	0.0599781
Q8NE71	ABCF1	0.161842	0.0599781
Q92783	STAM	0.314055	0.0601013
P47897	QARS	0.138318	0.0601233
Q9BY32	ITPA	0.135483	0.0601233
P35613	BSG	0.134093	0.0601233
O15372	EIF3H	0.0967645	0.0602231
Q9Y3D8	AK6	0.533039	0.0602231
Q96S44	TP53RK	0.146757	0.0602468
P08708	RPS17	0.156711	0.0602468
P16403	HIST1H1C	0.140659	0.0602468
Q13526	PIN1	0.195497	0.0604086
Q9Y2K7	KDM2A	0.178025	0.0604086
Q70J99	UNC13D	0.233539	0.0604086
Q9UDY8	MALT1	0.321505	0.0604215
O75976	CPD	0.196134	0.0604313
Q9NWV8	BABAM1	0.597111	0.0604531
Q13206	DDX10	0.209232	0.0604548
Q9UN86	G3BP2	0.347817	0.060456
P55263	ADK	0.135528	0.0604972
P00846	MT-ATP6	0.272485	0.0606597
Q9UHX1	PUF60	0.194683	0.0606597
Q15392	DHCR24	0.154587	0.0606705
Q68D10	SPTY2D1	0.280029	0.0607264
Q9NRR5	UBQLN4	0.147175	0.0607264
Q96T37	RBM15	0.551431	0.0608706
Q15287	RNPS1	0.18554	0.0610332
P48426	PIP4K2A	0.316793	0.0611608
Q9UKV3	ACIN1	0.163531	0.0612907
O94804	STK10	0.19703	0.061489
Q9UGP8	SEC63	0.241089	0.0616864
Q15233	NONO	0.178307	0.0617433
A5YKK6	CNOT1	0.168359	0.0617433
P49757	NUMB	0.215201	0.0617433
P32969	RPL9	0.205288	0.0617467
Q15527	SURF2	0.197912	0.0617508
P57772	EEFSEC	0.236071	0.0617634
P17987	TCP1	0.213864	0.0617634
Q9BTM1	H2AFJ	0.151991	0.0617951
O60936	NOL3	0.0984251	0.061827
P51617	IRAK1	0.131412	0.0620157
Q9Y277	VDAC3	0.0787313	0.0621136
Q9HCS7	XAB2	0.205003	0.0621136
P18077	RPL35A	0.153323	0.0622321
O43395	PRPF3	0.120526	0.0622321
P09874	PARP1	0.199998	0.0623006
Q05209	PTPN12	0.116446	0.0623006
Q15334	LLGL1	0.204672	0.0624032
Q96A65	EXOC4	0.223318	0.0624049
Q92572	AP3S1	0.149143	0.0624049
Q96CP2	FLYWCH2	0.159686	0.0626817
O75347	TBCA	0.171991	0.0629191
Q92504	SLC39A7	0.462881	0.0629191
Q9UID3	VPS51	0.145058	0.062945
Q15437	SEC23B	0.169249	0.0630886
Q6UN15	FIP1L1	0.187158	0.0630886
Q9UKK3	PARP4	0.197673	0.0630886
Q8NFH5	NUP35	0.153325	0.0630886
P49006	MARCKSL1	0.154919	0.0630907
Q9NVH1	DNAJC11	0.282243	0.0634256
Q9UBS0	RPS6KB2	0.45536	0.0634892
Q13505	MTX1	0.1894	0.0635706
Q13438	OS9	0.172092	0.0635706
P43155	CRAT	0.601307	0.0635928
O75506	HSBP1	0.472567	0.0635928
P35250	RFC2	0.160499	0.0635928
P14324	FDPS	0.135888	0.0637476
Q8TAG9	EXOC6	0.295472	0.0637476
Q12907	LMAN2	0.174726	0.0637476
Q92575	UBXN4	0.212944	0.0637486
P28074	PSMB5	0.121842	0.0638017
Q9BQ39	DDX50	0.147494	0.0639618
Q9BUJ2	HNRNPUL1	0.233528	0.0639768
P20810	CAST	0.0999106	0.0640284
Q9Y2D5	AKAP2	0.288551	0.0642449
Q99816	TSG101	0.230784	0.0642449
Q96FW1	OTUB1	0.204941	0.0642928
Q6P1N0	CC2D1A	0.262417	0.0642928
Q8NBF6	AVL9	0.241856	0.0644026
Q9HD45	TM9SF3	0.160158	0.0644321
Q08209	PPP3CA	0.148031	0.0644321
P13473	LAMP2	0.284908	0.0644444
P29218	IMPA1	0.108578	0.0647841
O95573	ACSL3	0.152629	0.0647841
Q96M27	PRRC1	0.2285	0.064848
Q9P275	USP36	0.416442	0.064848
O15042	U2SURP	0.21032	0.0648762
Q9BX70	BTBD2	0.413644	0.065096
Q9Y606	PUS1	0.183792	0.0652287
Q6P2Q9	PRPF8	0.257601	0.0655953
Q9NRG9	AAAS	0.374003	0.0660619
P35998	PSMC2	0.145962	0.0660619
P47224	RABIF	0.310556	0.066158
Q6P2H3	CEP85	0.419985	0.066158
Q8TDN6	BRIX1	0.339476	0.0663741
P15941	MUC1	0.613808	0.0665856
Q9Y6M5	SLC30A1	0.439959	0.0666056
O94832	MYO1D	0.138593	0.0666056
P05387	RPLP2	0.166708	0.0666056
Q15814	TBCC	0.204138	0.0666056
Q96SZ5	ADO	0.473384	0.0666056
Q00610	CLTC	0.188581	0.0667996
Q92900	UPF1	0.14484	0.0667996
P60900	PSMA6	0.095918	0.0667996
Q96QC0	PPP1R10	0.159341	0.0667996
Q8NHV4	NEDD1	0.872464	0.066833
O75746	SLC25A12	0.119556	0.066833
Q08AM6	VAC14	0.122594	0.066833
P46459	NSF	0.0966568	0.066833
Q9UBC2	EPS15L1	0.0774498	0.066833
O75533	SF3B1	0.0647004	0.066833
Q96F44	TRIM11	0.15423	0.066833
Q69YL0	NCBP2AS2	0.270847	0.066833
Q8IWV7	UBR1	0.345853	0.0668998
Q9BWH2	FUNDC2	0.27785	0.0672298
Q99439	CNN2	0.114974	0.0672592
P49247	RPIA	0.157215	0.0673966
P46013	MKI67	0.109276	0.0673966
Q96P70	IPO9	0.168632	0.0673967
O14979	HNRNPDL	0.227308	0.0675438
O43504	LAMTOR5	0.43139	0.0676091
Q69YN2	CWF19L1	0.309524	0.0676091
P42892	ECE1	0.225997	0.0676091
Q04637	EIF4G1	0.120281	0.0676091
Q9C0B7	TANGO6	0.4581	0.0676091
Q9BV68	RNF126	0.229336	0.0676091
Q9Y678	COPG1	0.21303	0.067783
Q15907	RAB11B	0.112439	0.067783
Q8WV74	NUDT8	0.419247	0.067783
Q92530	PSMF1	0.261191	0.067789
P38117	ETFB	0.157004	0.067789
Q16762	TST	0.119606	0.067789
Q5JTJ3	COA6	0.230651	0.068063
Q9NZN4	EHD2	0.311182	0.0680976
Q7Z417	NUFIP2	0.187037	0.0682397
P61225	RAP2B	0.124012	0.0682397
Q13126	MTAP	0.161201	0.0682397
Q9Y3P9	RABGAP1	0.266724	0.0682397
P61077	UBE2D3	0.680005	0.0682397
P40227	CCT6A	0.143646	0.0683732
P35637	FUS	0.167764	0.0683732
P54760	EPHB4	0.189584	0.0685025
P61353	RPL27	0.117705	0.068584
O75157	TSC22D2	0.148699	0.068584
Q9NQT5	EXOSC3	0.299572	0.0686251
P0DPB6	POLR1D	0.130828	0.0686251
Q9UHB9	SRP68	0.161174	0.0686251
P12814	ACTN1	0.191755	0.0687873
Q04726	TLE3	0.173408	0.0691768
Q92538	GBF1	0.322108	0.0695826
Q6P158	DHX57	0.329141	0.0696259
Q99832	CCT7	0.131612	0.0696633
O75367	H2AFY	0.104817	0.0696694
Q9H9B4	SFXN1	0.111796	0.0696694
Q15477	SKIV2L	0.57778	0.0696872
P29966	MARCKS	0.238563	0.0696872
O75694	NUP155	0.127482	0.0696872
Q8NBJ5	COLGALT1	0.184423	0.0696872
P15531	NME1	0.131489	0.0696872
Q9H857	NT5DC2	1.15841	0.0696872
P25685	DNAJB1	0.0824845	0.0697559
O00571	DDX3X	0.196277	0.0699735
Q8TAT6	NPLOC4	0.17465	0.0701207
O75874	IDH1	0.079258	0.0701691
Q8IZP0	ABI1	0.149857	0.070178
P30050	RPL12	0.128346	0.0702113
O75477	ERLIN1	0.0926341	0.0702677
P56556	NDUFA6	0.168969	0.0704721
Q9H5X1	CIAO2A	0.457775	0.0704984
Q6P6C2	ALKBH5	0.28841	0.0707563
O15127	SCAMP2	0.109138	0.0707563
Q9Y4Z0	LSM4	0.293935	0.0708964
P61086	UBE2K	0.101286	0.0709746
O95602	POLR1A	0.230936	0.0709746
Q9H2D6	TRIOBP	0.288878	0.0710274
Q9HD15	SRA1	0.15427	0.0710274
P31150	GDI1	0.179641	0.0711279
P48506	GCLC	0.311215	0.0711584
Q92734	TFG	0.118362	0.0711584
Q13561	DCTN2	0.134724	0.071212
O43617	TRAPPC3	0.230865	0.0715281
Q96AX1	VPS33A	0.583203	0.0715281
Q69YN4	VIRMA	0.359218	0.0715522
Q7Z3B4	NUP54	0.146898	0.0716988
P82979	SARNP	0.0599968	0.0718207
P68431	HIST1H3A	0.155795	0.0718772
Q9H501	ESF1	0.194509	0.0721222
Q96EY4	TMA16	0.252296	0.072159
Q9UBS4	DNAJB11	0.156333	0.072206
P04150	NR3C1	0.116065	0.0723276
Q9Y230	RUVBL2	0.11085	0.0725056
O75128	COBL	0.426048	0.0725233
Q14331	FRG1	0.41665	0.0725233
O75368	SH3BGRL	0.165937	0.0725233
Q9P2E9	RRBP1	0.148689	0.0725868
Q9BUN8	DERL1	0.315769	0.0725868
Q9UNM6	PSMD13	0.161415	0.0727127
Q9GZV5	WWTR1	0.200872	0.0727127
Q9Y6Y8	SEC23IP	0.182705	0.0730979
Q9Y223	GNE	0.108423	0.0731298
Q8NBU5	ATAD1	0.206696	0.0731462
P78356	PIP4K2B	0.497944	0.0732882
Q03111	MLLT1	0.280372	0.0732882
Q8IYS2	KIAA2013	0.124627	0.0733184
P40222	TXLNA	0.142893	0.0733184
P62851	RPS25	0.0804311	0.0733668
P13797	PLS3	0.25895	0.0734308
P50479	PDLIM4	0.175087	0.0734486
Q9NV70	EXOC1	0.157629	0.0734486
P68400	CSNK2A1	0.366451	0.0734539
Q9BUP3	HTATIP2	0.129359	0.0734539
Q9UBV8	PEF1	0.326458	0.0734539
P22307	SCP2	0.166455	0.0736643
Q99733	NAP1L4	0.0829346	0.0737327
Q9NWT6	HIF1AN	0.54655	0.0737741
Q9Y4P8	WIPI2	0.466356	0.0739235
Q08380	LGALS3BP	0.127676	0.0739704
Q2PZI1	DPY19L1	0.351236	0.0740631
Q9P265	DIP2B	0.223414	0.0741632
Q9Y2R4	DDX52	0.281984	0.0741632
Q13523	PRPF4B	0.402153	0.0741635
P14625	HSP90B1	0.148937	0.0741635
Q86VP1	TAX1BP1	0.814472	0.0741916
P30101	PDIA3	0.115848	0.0743353
Q9UMY4	SNX12	0.262652	0.0743353
O43491	EPB41L2	0.667948	0.0743353
Q8WYA6	CTNNBL1	0.116399	0.0744682
O95801	TTC4	0.167819	0.0745445
Q96S59	RANBP9	0.789739	0.0747061
P62424	RPL7A	0.115785	0.0749594
P07305	H1F0	0.25746	0.0749643
Q13409	DYNC1I2	0.252499	0.0749957
Q8NEM2	SHCBP1	0.236166	0.0752456
P61158	ACTR3	0.112091	0.0754249
O95396	MOCS3	0.319691	0.0754472
Q13596	SNX1	0.102653	0.0755148
P10253	GAA	0.137795	0.0757272
Q9UFC0	LRWD1	0.199307	0.0758471
Q8IUR0	TRAPPC5	0.153729	0.0759084
Q02880	TOP2B	0.162242	0.0759084
Q96IZ0	PAWR	0.2222	0.0759084
P25786	PSMA1	0.085218	0.0759332
Q92688	ANP32B	0.206488	0.0761606
Q8IUR7	ARMC8	0.309888	0.0761833
Q96JB5	CDK5RAP3	0.131964	0.0761885
Q9NUQ8	ABCF3	0.171417	0.0763345
Q9H3S7	PTPN23	0.170888	0.0763796
Q9GZP4	PITHD1	0.171486	0.0763796
O94901	SUN1	0.083139	0.0763796
O43159	RRP8	0.165267	0.0764144
Q32P28	P3H1	0.411368	0.0764144
Q6ZT62	BARGIN	0.145999	0.0764222
P25398	RPS12	0.12283	0.0765304
P61586	RHOA	0.162924	0.0765304
Q12765	SCRN1	0.195024	0.0765304
Q5VTL8	PRPF38B	0.402679	0.0765304
Q9H6T3	RPAP3	0.450597	0.0766425
Q6P1N9	TATDN1	0.43881	0.0768098
Q9Y2B0	CNPY2	0.186608	0.0772609
O43353	RIPK2	0.319574	0.0776499
O60763	USO1	0.109767	0.0776911
P11441	UBL4A	0.187856	0.0776911
P62136	PPP1CA	0.120451	0.0778979
O15027	SEC16A	0.154779	0.0778979
P46977	STT3A	0.163764	0.0778979
P62995	TRA2B	0.196448	0.0779958
Q00587	CDC42EP1	0.100782	0.0780412
P51003	PAPOLA	0.117161	0.0781583
P49721	PSMB2	0.182066	0.0783479
Q9UJ83	HACL1	0.590221	0.0787895
Q8TB72	PUM2	0.166856	0.0788007
Q14126	DSG2	0.171132	0.0791631
O94855	SEC24D	0.35521	0.0791631
P21926	CD9	0.122071	0.0792478
Q8WZ82	OVCA2	0.217132	0.0792478
O14974	PPP1R12A	0.176265	0.0794961
Q9BT73	PSMG3	0.199753	0.07952
P52565	ARHGDIA	0.238493	0.0797599
Q8TD19	NEK9	0.31653	0.0798023
P55769	SNU13	0.0994027	0.0798023
P35240	NF2	0.138879	0.0798023
Q02978	SLC25A11	0.130957	0.0798023
O95229	ZWINT	0.769735	0.0798023
Q96LD4	TRIM47	0.147834	0.0799922
P21127	CDK11B	0.133567	0.0801506
Q9Y3B3	TMED7	0.133132	0.0802685
O15294	OGT	0.265524	0.0803938
Q969E2	SCAMP4	0.234044	0.0803938
Q8NBN7	RDH13	0.0986131	0.0806854
Q8IY37	DHX37	0.21166	0.0808227
Q96AY3	FKBP10	0.185568	0.0808227
O00401	WASL	0.0943307	0.0809942
O75179	ANKRD17	0.385083	0.0810296
Q9Y265	RUVBL1	0.217187	0.0810296
Q9P0I2	EMC3	0.174678	0.0810296
Q86WQ0	NR2C2AP	0.0870715	0.0810296
P13667	PDIA4	0.172387	0.0812109
Q8WUD4	CCDC12	0.736665	0.0812109
Q8IUF8	RIOX2	0.286366	0.0814652
Q8WUD1	RAB2B	0.284063	0.08167
Q8N6R0	EEF1AKNMT	0.247248	0.0818658
Q13137	CALCOCO2	0.741305	0.0819501
P12235	SLC25A4	0.177829	0.0819501
Q8TBC4	UBA3	0.0761346	0.0819716
Q9Y5J7	TIMM9	0.205922	0.0819856
P13693	TPT1	0.165963	0.0819856
P33993	MCM7	0.136069	0.0819856
Q8TEM1	NUP210	0.129593	0.0821788
Q9Y6X9	MORC2	0.321115	0.0822392
Q9H2G2	SLK	0.182951	0.0824596
Q9NZJ7	MTCH1	0.275953	0.0832207
Q96CN7	ISOC1	0.439678	0.0833856
Q14677	CLINT1	0.107728	0.0833926
Q15390	MTFR1	0.292778	0.0834067
O43707	ACTN4	0.120253	0.0834141
Q13077	TRAF1	2.00507	0.0836031
Q9GZZ9	UBA5	0.188024	0.0836031
Q9UBT2	UBA2	0.161578	0.0840111
Q12959	DLG1	0.128131	0.0840111
Q9UEU0	VTI1B	0.271695	0.0840111
P48507	GCLM	0.142625	0.084022
P31153	MAT2A	0.11811	0.0841709
Q9BUV8	RAB5IF	0.196165	0.0843441
Q9Y450	HBS1L	0.488045	0.0844833
Q6PJT7	ZC3H14	0.110239	0.0845157
Q96KP1	EXOC2	0.209855	0.084696
Q6P1J9	CDC73	0.618102	0.084733
O14735	CDIPT	0.26492	0.0847582
Q12906	ILF3	0.128882	0.0848717
Q9NUQ9	FAM49B	0.210224	0.0848798
Q9BRF8	CPPED1	0.124516	0.0848867
Q9BPW8	NIPSNAP1	0.132931	0.0849061
Q9BSR8	YIPF4	0.289191	0.0849541
Q96C90	PPP1R14B	0.571685	0.0852589
Q96S55	WRNIP1	0.415685	0.0852636
Q5VIR6	VPS53	0.334677	0.0853442
P62714	PPP2CB	0.175955	0.0853442
Q15185	PTGES3	0.120623	0.0853442
Q9Y5K5	UCHL5	0.0931245	0.0853442
Q9NQW6	ANLN	0.137988	0.0853442
Q6DD88	ATL3	0.162419	0.0853624
P62820	RAB1A	0.140766	0.085365
Q9H0U4	RAB1B	0.140766	0.085365
Q8N6T3	ARFGAP1	0.115442	0.0855328
P04843	RPN1	0.187884	0.0856823
P14866	HNRNPL	0.153772	0.0856823
Q9Y2Q3	GSTK1	0.115003	0.0858898
O15269	SPTLC1	0.159433	0.086147
O60568	PLOD3	0.0748742	0.0862417
Q9NR31	SAR1A	0.154479	0.0862902
P68104	EEF1A1	0.0509862	0.086374
Q9BSL1	UBAC1	0.68786	0.0863771
Q9Y5Z4	HEBP2	0.166849	0.0864005
P15880	RPS2	0.153089	0.0864005
P20020	ATP2B1	0.12448	0.0864005
P42677	RPS27	0.142992	0.0864005
Q32P41	TRMT5	0.481751	0.0864293
P49755	TMED10	0.132826	0.0865087
Q13535	ATR	0.204411	0.0865087
O43166	SIPA1L1	0.750954	0.0865132
Q86TU7	SETD3	0.342912	0.086609
Q13185	CBX3	0.0975564	0.086609
P23528	CFL1	0.123115	0.0868006
Q15061	WDR43	0.118722	0.0869343
O95563	MPC2	0.276374	0.0870675
Q15008	PSMD6	0.0899353	0.0871722
P08174	CD55	0.313711	0.0871941
Q99700	ATXN2	0.226952	0.0871941
P51116	FXR2	0.244257	0.0872515
Q13451	FKBP5	0.431082	0.0873725
P35222	CTNNB1	0.129014	0.0874249
Q8NCA5	FAM98A	0.23931	0.0876153
P26599	PTBP1	0.12486	0.0876153
P21964	COMT	0.163162	0.0878863
Q14008	CKAP5	0.179861	0.0881283
P14174	MIF	0.183848	0.0881716
O43396	TXNL1	0.132738	0.0886905
P37198	NUP62	0.0640435	0.0888482
P51808	DYNLT3	0.435745	0.0889843
P60510	PPP4C	0.172068	0.0889843
Q9BWF3	RBM4	0.137285	0.0890066
Q9Y2Q5	LAMTOR2	0.211931	0.0890066
P45974	USP5	0.143226	0.0890363
Q9UPY3	DICER1	0.376054	0.0891762
Q15651	HMGN3	2.11483	0.0891762
P62487	POLR2G	0.160693	0.0891909
P08754	GNAI3	0.0906077	0.0891909
Q8N5F7	NKAP	0.187286	0.0891909
Q9NVI7	ATAD3A	0.13473	0.0892081
P24666	ACP1	0.0867897	0.0892451
P46783	RPS10	0.0793956	0.0892767
P11233	RALA	0.0896931	0.0893127
P31689	DNAJA1	0.196168	0.0893785
P46379	BAG6	0.123329	0.0893785
P18206	VCL	0.138076	0.0896196
P13798	APEH	0.111754	0.0896196
Q9Y608	LRRFIP2	0.190992	0.0897025
Q14919	DRAP1	0.276288	0.0900044
Q6P1M0	SLC27A4	0.126976	0.0902173
Q969G5	CAVIN3	0.194877	0.0903537
Q14103	HNRNPD	0.102898	0.090446
P55060	CSE1L	0.14187	0.090446
Q07812	BAX	0.166624	0.0906283
P49810	PSEN2	0.7226	0.0906283
Q5VT52	RPRD2	0.185606	0.0907778
P09012	SNRPA	0.235463	0.0907778
Q96T60	PNKP	0.264613	0.0910214
Q9BRK5	SDF4	0.10839	0.0910214
P82094	TMF1	0.187784	0.0910214
P14923	JUP	0.068694	0.0912399
O95425	SVIL	0.729666	0.0915775
Q6PL18	ATAD2	0.694526	0.0917923
Q09472	EP300	0.231918	0.0919543
Q9H8Y8	GORASP2	0.140413	0.0919543
Q9H2M9	RAB3GAP2	0.0834247	0.0921238
Q9UI10	EIF2B4	0.123193	0.0921419
Q9NQU5	PAK6	0.294111	0.0927292
O95630	STAMBP	0.145978	0.0927823
Q15121	PEA15	0.253066	0.0929991
Q9UKS6	PACSIN3	0.29038	0.0930048
P49773	HINT1	0.156792	0.0930357
Q8N4X5	AFAP1L2	0.422554	0.0930778
O15145	ARPC3	0.154991	0.0931149
Q12874	SF3A3	0.117124	0.0932005
A4D1E9	GTPBP10	0.206668	0.0932238
Q9NR56	MBNL1	0.204131	0.0932238
Q13435	SF3B2	0.110649	0.0933633
P51153	RAB13	0.159445	0.0937134
O15270	SPTLC2	0.12428	0.0938643
P54725	RAD23A	0.11544	0.0939657
Q96EV2	RBM33	0.394738	0.0939657
Q5J8M3	EMC4	0.332402	0.0940366
Q9NPJ6	MED4	0.176973	0.0940366
P07384	CAPN1	0.110926	0.0944672
P80297	MT1X	0.300393	0.094603
Q9P035	HACD3	0.196797	0.094603
Q9BQ67	GRWD1	0.228507	0.094603
Q9UQ35	SRRM2	0.166595	0.094603
P51149	RAB7A	0.138655	0.094603
Q8TBA6	GOLGA5	0.110889	0.094603
Q5T5P2	KIAA1217	0.254306	0.0947187
P06753	TPM3	0.100406	0.0947276
O75475	PSIP1	0.183344	0.0947441
Q01664	TFAP4	0.935365	0.0947853
P63104	YWHAZ	0.150146	0.0947853
O96005	CLPTM1	0.177567	0.0947853
P49585	PCYT1A	0.382741	0.0949774
P52294	KPNA1	0.166408	0.0949774
Q15006	EMC2	0.130797	0.0950601
Q96EP5	DAZAP1	0.132643	0.0951936
Q7Z6Z7	HUWE1	0.0886314	0.0952482
Q04760	GLO1	0.219742	0.0955188
Q8WYP5	AHCTF1	0.19596	0.0955994
P28838	LAP3	0.128314	0.0956628
Q8N8A6	DDX51	0.267808	0.0956628
Q9Y2W2	WBP11	0.168751	0.0956628
P46734	MAP2K3	0.26728	0.0956628
Q96NT0	CCDC115	0.191862	0.0958883
O60563	CCNT1	1.38053	0.0959351
P21796	VDAC1	0.0880459	0.0959354
Q14498	RBM39	0.147843	0.0959354
Q9Y6D5	ARFGEF2	0.35195	0.0959672
Q00688	FKBP3	0.100886	0.0959672
O94919	ENDOD1	0.0955334	0.0959813
Q9NVH2	INTS7	0.180342	0.0959813
Q00341	HDLBP	0.15765	0.0962056
Q5T6F2	UBAP2	0.268618	0.0963385
P26641	EEF1G	0.0886513	0.0964148
Q9NYU2	UGGT1	0.172128	0.0966677
Q9GZL7	WDR12	0.18006	0.0967729
Q9Y5U9	IER3IP1	0.206544	0.0968448
P07686	HEXB	0.103535	0.0969646
Q9HAV4	XPO5	0.21449	0.0971265
Q16718	NDUFA5	0.144531	0.0971265
P46777	RPL5	0.139128	0.0971265
Q8NBJ4	GOLM1	0.269356	0.0971265
Q96HE7	ERO1A	0.0879351	0.0971265
Q68CQ4	DIEXF	0.107691	0.0971265
Q2TAY7	SMU1	0.134304	0.0971265
Q14258	TRIM25	0.223729	0.0973653
Q9H4K7	MTG2	0.540471	0.0979013
O14964	HGS	0.0972867	0.0979013
Q9Y6M4	CSNK1G3	0.256795	0.0979309
Q9NTZ6	RBM12	0.124367	0.0979309
Q9BTZ2	DHRS4	0.168542	0.0980524
P51665	PSMD7	0.140673	0.0981338
Q9HD20	ATP13A1	0.11085	0.0983605
P30876	POLR2B	0.291219	0.0983705
P30740	SERPINB1	0.106955	0.0984075
P51648	ALDH3A2	0.202602	0.0987089
Q92878	RAD50	0.26345	0.0987089
O95749	GGPS1	0.246627	0.0987304
P54886	ALDH18A1	0.233588	0.0989153
Q9NQW7	XPNPEP1	0.10634	0.0992632
P62910	RPL32	0.087088	0.0996845
P11047	LAMC1	0.498594	0.0997278
O00410	IPO5	0.131116	0.0997278
O15067	PFAS	0.105746	0.0997278
Q14247	CTTN	0.140567	0.0997278
Q8N3R9	MPP5	0.341907	0.0998399
Q5VYK3	ECPAS	0.226898	0.0998399
Q6DD87	ZNF787	0.113506	0.100019
O14524	NEMP1	0.304702	0.100147
P14649	MYL6B	0.125808	0.100361
O75676	RPS6KA4	0.310979	0.100361
Q9NS86	LANCL2	0.123493	0.100381
Q9Y6I9	TEX264	0.194308	0.100381
Q9Y262	EIF3L	0.127206	0.100857
Q9BW83	IFT27	0.155558	0.101067
Q9BTE3	MCMBP	0.0948019	0.101108
A0MZ66	SHTN1	0.18487	0.101108
Q13148	TARDBP	0.112968	0.101118
P20073	ANXA7	0.189975	0.101164
P35249	RFC4	0.108084	0.101164
Q9H3P2	NELFA	0.289995	0.101708
Q96P16	RPRD1A	0.293771	0.101776
O14497	ARID1A	0.372665	0.102208
P22223	CDH3	0.606739	0.102271
Q8TEA8	DTD1	0.126344	0.102337
Q9BQE3	TUBA1C	0.150274	0.102751
Q14566	MCM6	0.132297	0.102826
P18583	SON	0.143906	0.102826
Q9BRX2	PELO	0.493285	0.102826
Q6PK04	CCDC137	0.531822	0.103223
Q96C23	GALM	0.216884	0.103434
O43681	ASNA1	0.153161	0.103592
P53618	COPB1	0.150021	0.103592
Q99627	COPS8	0.154209	0.103592
P63208	SKP1	0.0786039	0.103764
Q86V21	AACS	0.258753	0.103764
Q9BRD0	BUD13	0.381413	0.103795
Q13045	FLII	0.102974	0.103848
Q6UXN9	WDR82	0.168109	0.103944
Q7L5D6	GET4	0.291043	0.103944
Q641Q2	WASHC2A	0.170888	0.103989
Q8IXB1	DNAJC10	0.20625	0.103989
O95793	STAU1	0.0878037	0.103989
P16220	CREB1	0.164158	0.103989
Q676U5	ATG16L1	0.198148	0.103989
Q9Y5J9	TIMM8B	0.240408	0.104877
Q92890	UFD1	0.171691	0.104994
Q99873	PRMT1	0.0716861	0.105003
Q9BVL2	NUP58	0.836172	0.105003
P53367	ARFIP1	0.140921	0.105017
P49750	YLPM1	0.117766	0.105017
Q9NWS0	PIH1D1	0.145535	0.105017
O75674	TOM1L1	0.948044	0.105108
Q8WUY8	NAT14	0.201661	0.105225
Q14141	SEPTIN6	0.387506	0.10527
P52758	RIDA	0.149549	0.105514
Q99797	MIPEP	0.111318	0.105514
Q9NVT9	ARMC1	0.265634	0.105519
Q9BXS5	AP1M1	0.119974	0.10557
P08397	HMBS	0.0977071	0.10557
P34932	HSPA4	0.142019	0.10557
P09132	SRP19	0.193513	0.105725
O95232	LUC7L3	0.0814584	0.105725
Q08722	CD47	0.223259	0.105908
Q6VN20	RANBP10	1.23811	0.105908
Q8IXK0	PHC2	0.258875	0.105929
Q15155	NOMO1	0.182377	0.106253
O43242	PSMD3	0.108083	0.106819
P18887	XRCC1	0.172723	0.106819
Q92817	EVPL	0.216031	0.106823
P83916	CBX1	0.0986751	0.106938
P53582	METAP1	0.140321	0.106985
O00625	PIR	0.176265	0.107054
Q9NXR1	NDE1	0.755001	0.107058
Q12789	GTF3C1	0.389931	0.107233
Q9BV86	NTMT1	0.152724	0.10732
Q9BTT0	ANP32E	0.139445	0.107323
P27635	RPL10	0.132239	0.107341
Q8N806	UBR7	0.0754921	0.107511
O94888	UBXN7	0.150227	0.107552
P11908	PRPS2	0.125606	0.10758
O76094	SRP72	0.110087	0.107604
Q9UHQ9	CYB5R1	0.377538	0.107995
P46781	RPS9	0.0828654	0.10809
P11274	BCR	0.140503	0.10809
P62879	GNB2	0.12503	0.108149
P60983	GMFB	0.151997	0.10834
P08047	SP1	0.271588	0.10834
P62633	CNBP	0.12739	0.10834
Q99543	DNAJC2	0.123548	0.108867
P43246	MSH2	0.129298	0.108867
Q96JP5	ZFP91	0.750252	0.108961
P17050	NAGA	0.138477	0.10908
P46782	RPS5	0.130083	0.109081
Q00534	CDK6	0.423559	0.109088
Q03135	CAV1	0.0972668	0.109088
P60903	S100A10	0.196709	0.109088
O95292	VAPB	0.296839	0.109141
Q6GMV2	SMYD5	0.187758	0.109141
O00244	ATOX1	0.153204	0.109252
P52272	HNRNPM	0.208828	0.109265
P62826	RAN	0.100683	0.109417
Q27J81	INF2	0.117213	0.109536
Q9Y5T5	USP16	0.376694	0.109565
Q13442	PDAP1	0.13677	0.109706
Q5T4S7	UBR4	0.164041	0.109763
P55795	HNRNPH2	0.149114	0.109777
Q9Y333	LSM2	0.266536	0.109998
P15374	UCHL3	0.0921404	0.110184
O43747	AP1G1	0.16449	0.110336
P80723	BASP1	0.141971	0.110336
P13010	XRCC5	0.101968	0.110531
Q9UBI6	GNG12	0.210514	0.110531
Q9BZF9	UACA	0.401875	0.110531
Q9BW60	ELOVL1	0.158725	0.110625
Q969U7	PSMG2	0.316164	0.110643
O43823	AKAP8	0.196371	0.110643
Q8N0X7	SPART	0.825922	0.110725
Q9NU22	MDN1	0.70605	0.110817
A6NKD9	CCDC85C	0.366169	0.110817
P54652	HSPA2	0.0956757	0.110817
O43290	SART1	0.0904961	0.110817
P52701	MSH6	0.105882	0.110817
P67809	YBX1	0.0837986	0.110817
P07108	DBI	0.105328	0.110817
P49736	MCM2	0.169846	0.110817
[truncated: 1,240 more rows]
