# Supplementary material for: PARP7-mediated ADP-ribosylation of FRA1 promotes cancer cell growth by repressing IRF1- and IRF3-dependent apoptosis
Source: Proc Natl Acad Sci U S A. 2023 Nov 27;120(49):e2309047120. doi: 10.1073/pnas.2309047120 (PMC10710093; doi:10.1073/pnas.2309047120)
Supplement: Supplementary file 7 — Dataset S06 (XLSX) [file pnas.2309047120.sd06.xlsx]

## Sheet: Oligo List
Dataset S6, oligonucleotide sequences
RT-qPCR primers
Gene	Forward (5'-3')	Reverse (5'-3')	Source
Human
GAPDH	AACGGATTTGGTCGTATTGGC	TCGCTCCTGGAAGATGGTGATG	Primer Blast
PARP7	CCACACCACCCTCTAGCAAT	CTTTCAGACCCCGAGAGTTG	Primer Blast
FRA1	GTCGAAGGCCTTGTGAACAG	CAGTTTGTCAGTCTCCGCCT	Primer Blast
IRF1	ATGCCCATCACTCGGATGC	CCCTGCTTTGTATCGGCCTG	Primer Bank
IRF3	GTGCGGCTCTTGTTCACC	GGATGCTACCCTGAAAGTGG	Primer Blast
PSMC3	GATGAGGCCGAGCAAGATGG	GTTGGAGACAAGGTACGGCA	Primer Blast
USP21	AGCAGGATGCCCAAGAGTTC	GCCCACAAACAGGTCCACAA	Primer Blast
AHR	CGTCTAAGGTGTCTGCTGGA	GATGGTGGCTGAAGTGGAGT	Primer Blast
CCL5	GGATCAAGACAGCACGTGGA	TCGGGTGACAAAGACGACTG	Primer Blast
IFNB1	AGCCAGGAGGTTCTCAACAA	CAGCAGTTCCAGAAGGAGGA	Primer Blast
CXCL10	GAACTGTACGCTGTACCTGCA	TTGATGGCCTTCGATTCTGGA	Primer Blast
IL6	CATCCTCGACGGCATCTCAG	CACCAGGCAAGTCTCCTCATT	Primer Blast
CXCL8	AGCTCTGTGTGAAGGTGCAG	TCTCAGCCCTCTTCAAAAACTTC	Primer Blast
TNF	TCCCCTGGAAAGGACACCAT	TCGAGAAGATGATCTGACTGCC	Primer Blast
MX1	GTTTCCGAAGTGGACATCGCA	CTGCACAGGTTGTTCTCAGC	Primer Bank
MX2	CAGAGGCAGCGGAATCGTAA	TGAAGCTCTAGCTCGGTGTTC	Primer Bank
IFIT1	TTGATGACGATGAAATGCCTGA	CAGGTCACCAGACTCCTCAC	Primer Bank
IFIT2	AAGCACCTCAAAGGGCAAAAC	TCGGCCCATGTGATAGTAGAC	Primer Bank
IFIT3	TCAGAAGTCTAGTCACTTGGGG	ACACCTTCGCCCTTTCATTTC	Primer Bank
OASL	CTGATGCAGGAACTGTATAGCAC	CACAGCGTCTAGCACCTCTT	Primer Bank
ISG15	CGCAGATCACCCAGAAGATCG	TTCGTCGCATTTGTCCACCA	Primer Bank
CYP1A1	CACCCTCATCAGTAATGGTCAGA	AACGTGCTTATCAGGACCTCA	Primer Bank
IL1B	ATGATGGCTTATTACAGTGGCAA	GTCGGAGATTCGTAGCTGGA	Primer Bank
IL1A	TGGTAGTAGCAACCAACGGGA	ACTTTGATTGAGGGCGTCATTC	Primer Bank
XAF1	GCTCCACGAGTCCTACTGTG	GTTCACTGCGACAGACATCTC	Primer Bank
IGFBP3	AGAGCACAGATACCCAGAACT	GGTGATTCAGTGTGTCTTCCATT	Primer Bank
BIK	GACCTGGACCCTATGGAGGAC	CCTCAGTCTGGTCGTAGATGA	Primer Bank
BMF	TTTATGGCAATGCTGGCTATCG	GCAATCTGTACCTCTGCTTGATG	Primer Bank
AIFM2	AGACAGGGTTCGCCAAAAAGA	CAGGTCTATCCCCACTACTAGC	Primer Bank
CDKN1A	AGTCAGTTCCTTGTGGAGCC	CATTAGCGCATCACAGTCGC	Primer Blast
CDKN1B	TAATTGGGGCTCCGGCTAACT	TGCAGGTCGCTTCCTTATTCC	Primer Bank
CDKN1C	CAAAGAGCCCCGAGGGAAC	CGGTTGCTGCTACATGAACG	Primer Bank
E2F1	CATCCCAGGAGGTCACTTCTG	GACAACAGCGGTTCTTGCTC	Primer Bank
E2F2	CGTCCCTGAGTTCCCAACC	GCGAAGTGTCATACCGAGTCTT	Primer Bank
CCNE1	AAGGAGCGGGACACCATGA	ACGGTCACGTTTGCCTTCC	Primer Bank
IL6_Intron 3	GAGGTTCCAGCCCAGCATTA	GTGGCAATGGGGATCCTTCT	Primer Blast
CXCL8_Intron_1	ACTGAGGTCAAGGGCTAGGA	CACAGCTCTGCCAGCTACTT	Primer Blast
CXCL10_Intron_2	CCATCTGATTATCACTTCCCTGGT	ACAGATGGCATACGCAGTTCT	Primer Blast
CCL5_Intron_2	TGGCAACTGATGCTTCCCAA	GCCAGGATCCTAAGAAGGGC	Primer Blast
DDX58	CTGGACCCTACCTACATCCTG	GGCATCCAAAAAGCCACGG	Primer Bank
IFIH1	TCGAATGGGTATTCCACAGACG	GTGGCGACTGTCCTCTGAA	Primer Bank
siRNA sequences			Source
PARP7_1	TTGCAGTACCACACTCACCA		Qiagen
PARP7_2	CTGAATTTGACCAACTACGAA		Qiagen
FRA1_1	CCGAGTAAGGCGCGAGCGGAA		Qiagen
FRA1_2	CTGGACAGTATCCCACATCCA		Qiagen
PSCM3_1	AACCTCTACACGACAGACGT		Qiagen
PSCM3_2	ATGGTTTAGGGTCCCTGCCAA		Qiagen
USP21_1	CAACCTAATGTGGAAACGTTA		Qiagen
USP21_2	GAAGCCCTTTAAACACCCTTA		Qiagen
IRF1_1	AGCGCCTTGGTATGACTTAAA		Qiagen
IRF1_2	CAAGCATGGCTGGGACATCAA		Qiagen
IRF3_1	GACCCTCACHACCCACATAAA		Qiagen
IRF3_2	CCCACCACCTCAACCAATAAA		Qiagen
AHR_1	ATGGACTTGGGTCCAGTCTAA		Qiagen
AHR_2	TTGGATTAAATTAGTTTGTGA
siRNA sequences for siRNA screen			Source
AHDC1_1	AGACAGCACUGAUUACUCAtt		Ambion
AHDC1_2	AGAUGCCCAUUAUUCUCAAtt		Ambion
AHDC1_3	GAACAAGACCACAUACAAAtt		Ambion
AHR_1	GGCUCUUUCAAGAUAGUAAtt		Ambion
AHR_2	GCAUGAUAGUUUUCCGGCUtt		Ambion
AHR_3	CGGAUGAAAUCCUGACGUAtt		Ambion
BCL9_1	CUCUCAACCCUUCCAGUAAtt		Ambion
BCL9_2	GGAUUUGCAGGCAUGAUAAtt		Ambion
BCL9_3	CGUUAUACCAUGAUGCUAUtt		Ambion
BCL9L_1	GAGUUCGACUUGUCGAGGAtt		Ambion
BCL9L_2	GGCGGAAAGAGGAACAGAUtt		Ambion
BCL9L_3	GGAGUACUACGAAGAGAAAtt		Ambion
C15orf39_1	CCCUUGUACUCUACCGGUAtt		Ambion
C15orf39_2	CCAAACCUGUCUACCGCAAtt		Ambion
C15orf39_3	CAAUGCCUGUCAUUGACAAtt		Ambion
CARM1_1	AGACAGAGCUACGACAUCAtt		Ambion
CARM1_2	GCUUUCAUCGGCUCCAUAAtt		Ambion
CARM1_3	GAAGGAGAUUUGCACAGGAtt		Ambion
CEBPB_1	CCGCCUGCCUUUAAAUCCAtt		Ambion
CEBPB_2	GGCCCUGAGUAAUCGCUUAtt		Ambion
CEBPB_3	GUAUAUUUUGGGAAUCUUUtt		Ambion
CREBBP_1	GAAUCUUUCCCAUAUCGAAtt		Ambion
CREBBP_2	CAGCUAUCAGAAUAGGUAUtt		Ambion
CREBBP_3	GGAUAUUGCUGUGGACGCAtt		Ambion
FAM122B_1	GGAUAUGGUGAACAGAGAAtt		Ambion
FAM122B_2	GGAGGAAUAGUACAACAAUtt		Ambion
FAM122B_3	CCAAUAUGUUAUCUCCAGAtt		Ambion
FAM222B_1	ACAACCCACUGACUAUAAAtt		Ambion
FAM222B_2	CUAAGAAGGUCGCAAACAAtt		Ambion
FAM222B_3	CAGCCGAAUUGGAUGCGUAtt		Ambion
FOSL1_1	GGAAGGAACUGACCGACUUtt		Ambion
FOSL1_2	CGAAGGCCUUGUGAACAGAtt		Ambion
FOSL1_3	CCAUCUGCAAAAUCCCGGAtt		Ambion
HNRNPF_1	GCAGCACAGAUAUAUAGAAtt		Ambion
HNRNPF_2	CGACCGAGAACGACAUUUAtt		Ambion
HNRNPF_3	GAAUGUAUGACCACAGAUAtt		Ambion
HNRNPH1_1	GAAGCAUACUGGUCCAAAUtt		Ambion
HNRNPH1_2	GAGUAACUGGUGAAGCAGAtt		Ambion
HNRNPH1_3	GGAUUUGGGUCAGAUAGAUtt		Ambion
HNRNPH2_1	GCACAUCAGGUAUUCGUUUtt		Ambion
HNRNPH2_2	ACAGCUAUGUAGAACUUUUtt		Ambion
HNRNPH2_3	CAACCAGUCUAGUUAUGGAtt		Ambion
JMJD1C_1	CCCAAUCAAGUGUUACAAAtt		Ambion
JMJD1C_2	GGAAGUCUGUUGACACUCAtt		Ambion
JMJD1C_3	GCCUCUACAUCUAGUGAUAtt		Ambion
MAML1_1	GUUCCUUAGAUGUCCCUUAtt		Ambion
MAML1_2	CCUGAACCCUGGUUUAACAtt		Ambion
MAML1_3	CACAGGACAUUAAUAUUAAtt		Ambion
MAMLD1_1	CUCUUUCACUAGCAGGCAAtt		Ambion
MAMLD1_2	CAAAUGAGCUAGAUCUUGAtt		Ambion
MAMLD1_3	GUGUCACCGUCUAACAUUAtt		Ambion
MASTL_1	GAGUAUAAGCAUAACGAAAtt		Ambion
MASTL_2	GGACAAGUGUUAUCGCUUAtt		Ambion
MASTL_3	GCCCUUAGAUUCAGAUAGAtt		Ambion
MATR3_1	CGAUCUUGCUAAUUUAGGUtt		Ambion
MATR3_2	GACUCUUACCGAAGGGUUAtt		Ambion
MATR3_3	GACUGAGAGUUCAACCGAAtt		Ambion
MED15_1	AGAUCGACAAGAACGAAGAtt		Ambion
MED15_2	GAGACAUUCAUAACAAGAAtt		Ambion
MED15_3	CGACAAGAACGAAGACAGAtt		Ambion
MITF_1	CCGUGGACUAUAUCCGAAAtt		Ambion
MITF_2	GAAACUUGAUUGAUCUUUAtt		Ambion
MITF_3	GUACCUUUCUACCACUUUAtt		Ambion
MTAP_1	GCGAUAUUGUCAUUAUUGAtt		Ambion
MTAP_2	CGAGAGAGGUUCUUAUAGAtt		Ambion
MTAP_3	GCUGGAAUUUGUUACGCAAtt		Ambion
NCOA1_1	GAUGGAUCCAUGUAAUACAtt		Ambion
NCOA1_2	GUGUAACCAUCAAAUCGGAtt		Ambion
NCOA1_3	GGUCAAUCCUAGUAUCUCUtt		Ambion
NCOA2_1	GAAUGGAUAUGAUUAAGCAtt		Ambion
NCOA2_2	GAGCCUUAGGAAUACCCGAtt		Ambion
NCOA2_3	CAGUCAAAUCUAUCGUUUUtt		Ambion
NCOR1_1	GGCUUAUGGAGGACCCUAUtt		Ambion
NCOR1_2	CCAACUCCAGGUUACCCAAtt		Ambion
NCOR1_3	GGUGGAACCUAGAGAUGAAtt		Ambion
NFIC_1	AAAUUAGAGUGAACAAGAAtt		Ambion
NFIC_2	GGACAGGGCGUCUUCCUAAtt		Ambion
NFIC_3	GCGUGUUCAGCGUCACUGAtt		Ambion
NIPBL_1	GGUCGUUAUCGAAACCGAAtt		Ambion
NIPBL_2	CACUAGUGUUUUCUCGUAAtt		Ambion
NIPBL_3	GCAUCGAGCUGAAAACCGAtt		Ambion
NONO_1	CCAGCAAUUUCACAAGGAAtt		Ambion
NONO_2	CCAACGAAGCCGUCUUUUUtt		Ambion
NONO_3	GGCUUGACUAUUGACCUGAtt		Ambion
PHAX_1	GGAAACGACCUGUCAAAGAtt		Ambion
PHAX_2	GGUGGUCUCUUUAUAAUGAtt		Ambion
PHAX_3	GAAACGCAAACGACAGAAAtt		Ambion
PLK1_1	CCAUUAACGAGCUGCUUAAtt		Ambion
PLK1_2	CAACCAAAGUCGAAUAUGAtt		Ambion
PLK1_3	GCAAUUACAUGAGCGAGCAtt		Ambion
POP1_1	CCAGAAGUCUUCGAAUUCAtt		Ambion
POP1_2	GCAUUAUAAUCAGCGAUUUtt		Ambion
POP1_3	GGUAAGGAGAGUGACCUAAtt		Ambion
RAI1_1	CCAACCAACAGAUCCUUAAtt		Ambion
RAI1_2	GGGUCAACAGCAACUCGAAtt		Ambion
RAI1_3	CAUCACGCCUAGAGAAUUAtt		Ambion
RUNX1_1	GCUGAGCUGAGAAAUGCUAtt		Ambion
RUNX1_2	GGCAGAAACUAGAUGAUCAtt		Ambion
RUNX1_3	AGAACCAGGUUGCAAGAUUtt		Ambion
SRRM2_1	CAUCAGUGAUUCUUACGUAtt		Ambion
SRRM2_2	GGAUAGGCCUGAGUCUUCAtt		Ambion
SRRM2_3	CGAUCAUCUCCGGAGCUAAtt		Ambion
TCF12_1	CCAACAGACAUAAACACGAtt		Ambion
TCF12_2	GAACAAGCAGUACUAAUGAtt		Ambion
TCF12_3	GGAGGAUCGUUUAGACAGAtt		Ambion
TCF20_1	CAGCAACCAGAGGAGUAUAtt		Ambion
TCF20_2	GGUUACGCUUGAUGAUAUAtt		Ambion
TCF20_3	CAGUCUAAAUCUCAAGCUAtt		Ambion
TIPARP_1	CCGAGUCUGUCAUUCGAUUtt		Ambion
TIPARP_2	GUGAUAAGCUGAGUACUGAtt		Ambion
TIPARP_3	GCUCCUGUUUUAUACUGCUtt		Ambion
TP53_1	GUAAUCUACUGGGACGGAAtt		Ambion
TP53_2	GAAAUUUGCGUGUGGAGUAtt		Ambion
TP53_3	GGUGAACCUUAGUACCUAAtt		Ambion
TRIM33_1	GGGACAAACCACAUUAGUAtt		Ambion
TRIM33_2	CAACCAACCUGCAUCUAGAtt		Ambion
TRIM33_3	GCCUGUUCCUGCUUCGAUAtt		Ambion
UBQLN4_1	CAAUGGAGCUUGCUCGGAAtt		Ambion
UBQLN4_2	GGCUGGAAGUGGAAACUCAtt		Ambion
UBQLN4_3	GGAUGUUCAAUAGCCCAGAtt		Ambion
USP28_1	GGCCUAGAACUCUAUCAAAtt		Ambion
USP28_2	GUGAUUGCUUUAUACCGAAtt		Ambion
USP28_3	GAUUAUAGUUUGUUCCGAAtt		Ambion
XPO5_1	GGCCUGACAUGCUAAUAGAtt		Ambion
XPO5_2	GGUUUGAUUUUGAUAGCGAtt		Ambion
XPO5_3	GCAAGUUGGAAGACCGGAAtt		Ambion
ZMIZ2_1	CCUCAACUCCUUGCACUCAtt		Ambion
ZMIZ2_2	GGUGAUGGUUCAUUCGCAUtt		Ambion
ZMIZ2_3	UCCCUUACAUGUCACCAAAtt		Ambion
ZNF318_1	GAUUCUGUCUUCACUCGAAtt		Ambion
ZNF318_2	GAAUUAACAUCUUCGAUAAtt		Ambion
ZNF318_3	CAUCCACAGUACUCCGCAAtt		Ambion
ZNF746_1	GCCUCCACGGAAGAUGUAAtt		Ambion
ZNF746_2	GGAAGAUGUAAAAAUUGUAtt		Ambion
ZNF746_3	CCACAGACCUUGUGACCGAtt		Ambion
